# Supplementary material for: Characterisation of protein families in spider digestive fluids and their role in extra-oral digestion
Source: BMC Genomics. 2017 Aug 10;18:600. doi: 10.1186/s12864-017-3987-9 (PMC5553785; doi:10.1186/s12864-017-3987-9)
Supplement: Supplementary file 1 — Comparative list of identified proteins in digestive fluids of S. mimosarum and A. geniculata, incl. Accession Number and BLAST-description. (XLSX 23 kb) [file 12864_2017_3987_MOESM1_ESM.xlsx]

## Sheet: S.mimosarum
	Stegodyphus mimosarum
		quantified		low concentration
Protein family		Protein ID	Name	Protein ID	Name
Lipases		CUFF.7520.1_Ste	lipase precursor, putative [Ixodes scapularis],gi|241998424|ref|XP_002433855.1|,1e-120, 372	CUFF.80349.1_Ste	Venom pancreatic-like triacylglycerol lipase-a
				CUFF.80253.1_Ste	Venom pancreatic-like triacylglycerol lipase-b
				CUFF.62302.1_Ste	Venom pancreatic-like triacylglycerol lipase-c
				CUFF.17378.1_Ste	Venom phospholipase A2-b
				CUFF.40271.1_Ste	B1H2_LOXIN RecName: Full=Sphingomyelin phosphodiesterase D LiSicTox-betaIA1ii; AltName: Full=Dermonecrotic protein-like II; AltName: Full=Loxtox i7; AltName: Full=Sphingomyelin phosphodiesterase D 7; Short=SMD 7; Short=Smase D 7; Short=Sphingomyelin
				CUFF.82682.1_Ste	Pancreatic triacylglycerol lipase precursor, putative [Pediculus humanus corporis],gi|242004815|ref|XP_002423272.1|,1e-23, 107
				CUFF.71519.1_Ste	PREDICTED: pancreatic lipase-related protein 2 [Equus caballus],gi|194205633|ref|XP_001497749.2|,3e-69, 238
				CUFF.65421.1_Ste	PREDICTED: putative phospholipase B-like 2-like [Xenopus (Silurana) tropicalis],gi|301619729|ref|XP_002939239.1|,7e-125, 379
				CUFF.12546.1_Ste	PREDICTED: similar to phospholipase C [Tribolium castaneum],gi|189236103|ref|XP_001813325.1|,0.0, 649
				CUFF.62627.1_Ste	Venom pancreatic-like triacylglycerol lipase-d
				CUFF.79910.1_Ste	Venom pancreatic-like triacylglycerol lipase-e
				CUFF.7481.1_Ste	Venom pancreatic-like triacylglycerol lipase-e
				CUFF.62054.1_Ste	Venom pancreatic-like triacylglycerol lipase-f
				CUFF.16633.1_Ste	Venom phospholipase A2-a
Carbohydrases	Alpha-amylase	CUFF.5784.1_Ste	AF468015_1 alpha-amylase [Lithobius forficatus],gi|27525638|gb|AAO17926.1|AF468015_1,1e-161, 471	CUFF.70851.1_Ste	alpha-amylase [Lithobius forficatus],gi|168830260|gb|ACA34374.1|,5e-29, 116
	Alpha-mannosidase			CUFF.9324.1_Ste	lysosomal alpha-mannosidase precursor [Danio rerio],gi|62122855|ref|NP_001014354.1|,0.0, 650
	Glucose dehydrogenase	CUFF.38153.1_Ste	Glucose dehydrogenase [acceptor] [Camponotus floridanus],gi|307172020|gb|EFN63614.1|,7e-155, 470
	Enolase			CUFF.45089.1_Ste	AGAP007827-PA [Anopheles gambiae str. PEST],gi|58390364|ref|XP_317672.2|,0.0, 707
	Maltase-glucoamylase	CUFF.76073.1_Ste	PREDICTED: similar to Maltase-glucoamylase (alpha-glucosidase) [Strongylocentrotus purpuratus],gi|115676777|ref|XP_797271.2|,3e-127, 414
	Glycolate oxidase			CUFF.67005.1_Ste	glycolate oxidase, putative [Ixodes scapularis],gi|242000604|ref|XP_002434945.1|,6e-23,98.6
Proteases
Endo-	Trypsin-like proteins	CUFF.4317.1_Ste	putative serine protease [Latrodectus hesperus],gi|318087380|gb|ADV40282.1|,9e-109, 331	CUFF.32541.1_Ste	PREDICTED: similar to serine protease 13 [Tribolium castaneum],gi|91086153|ref|XP_969640.1|,2e-29, 120
		CUFF.41660.1_Ste	putative serine protease [Latrodectus hesperus],gi|318087380|gb|ADV40282.1|,7e-81, 259	CUFF.65366.1_Ste	putative serine protease [Latrodectus hesperus],gi|318087380|gb|ADV40282.1|,3e-67, 217
		CUFF.28477.1_Ste	midgut serine proteinase-3 [Rhipicephalus appendiculatus],gi|18958004|gb|AAL79567.1|,4e-60, 213	CUFF.63595.1_Ste	Venom serine protease
		CUFF.47467.1_Ste	putative serine protease [Latrodectus hesperus],gi|318087380|gb|ADV40282.1|,2e-70, 236
		CUFF.21982.1_Ste	PREDICTED: polyserase-2-like [Acyrthosiphon pisum],gi|328699090|ref|XP_001948051.2|,3e-72, 258
		CUFF.76675.1_Ste	putative serine protease [Latrodectus hesperus],gi|318087380|gb|ADV40282.1|,3e-98, 308
		CUFF.46784.1_Ste	putative serine protease [Latrodectus hesperus],gi|318087380|gb|ADV40282.1|,3e-108, 332
		CUFF.76675.1	CUB and LDL domains-containing trypsin-like serine peptidase 1 protein [Tityus serrulatus]
		CUFF.46784.1	CUB and LDL domains-containing trypsin-like serine peptidase 3 protein [Tityus serrulatus]
	Cysteine proteases	CUFF.82835.1_Ste	Putative cysteine proteinase CG12163 [Camponotus floridanus],gi|307175778|gb|EFN65613.1|,8e-148, 454	CUFF.56880.1_Ste	Cysteine-rich venom protease-a
				CUFF.56526.1_Ste	Cysteine-rich venom protease-b
	Astacin-like metalloproteases	CUFF.77465.1_Ste	astacin-like metalloprotease [Latrodectus hesperus],gi|318087032|gb|ADV40108.1|,4e-91, 278	CUFF.50661.1_Ste	astacin-like metalloprotease [Latrodectus hesperus],gi|318087032|gb|ADV40108.1|,1e-15,76.3
		CUFF.39276.2_Ste	astacin-like metalloprotease [Latrodectus hesperus],gi|318087032|gb|ADV40108.1|,9e-127, 369	CUFF.50669.1_Ste	astacin-like metalloprotease [Latrodectus hesperus],gi|318087032|gb|ADV40108.1|,1e-48, 167
		CUFF.41510.1_Ste	MAM-containing astacin-like metalloprotease [Limulus polyphemus],gi|195972534|emb|CAQ16893.1|,3e-126, 380	CUFF.20166.1_Ste	astacin-like metalloprotease [Latrodectus hesperus],gi|318087032|gb|ADV40108.1|,1e-54, 184
		CUFF.22274.1_Ste	astacin-like metalloprotease [Latrodectus hesperus],gi|318087032|gb|ADV40108.1|,3e-74, 233	CUFF.39270.1_Ste	astacin-like metalloprotease [Latrodectus hesperus],gi|318087032|gb|ADV40108.1|,1e-63, 203
		CUFF.50826.2_Ste	astacin-like metalloprotease [Latrodectus hesperus],gi|318087032|gb|ADV40108.1|,3e-77, 243	CUFF.50683.2_Ste	astacin-like metalloprotease [Latrodectus hesperus],gi|318087032|gb|ADV40108.1|,1e-67, 218
		CUFF.50682.1_Ste	astacin-like metalloprotease [Latrodectus hesperus],gi|318087032|gb|ADV40108.1|,1e-78, 247	CUFF.17470.1_Ste	astacin-like metalloprotease [Latrodectus hesperus],gi|318087032|gb|ADV40108.1|,1e-81, 253
		CUFF.50657.2_Ste	astacin-like metalloprotease [Latrodectus hesperus],gi|318087032|gb|ADV40108.1|,1e-75, 239	CUFF.37882.1_Ste	astacin-like metalloprotease [Latrodectus hesperus],gi|318087032|gb|ADV40108.1|,2e-95, 288
		CUFF.50652.1_Ste	astacin-like metalloprotease [Latrodectus hesperus],gi|318087032|gb|ADV40108.1|,4e-74, 235	CUFF.39266.1_Ste	astacin-like metalloprotease [Latrodectus hesperus],gi|318087032|gb|ADV40108.1|,3e-131, 380
		CUFF.37886.1_Ste	astacin-like metalloprotease [Latrodectus hesperus],gi|318087032|gb|ADV40108.1|,2e-66, 215	17456_denovo.path1.1_Ste	astacin-like metalloprotease [Latrodectus hesperus],gi|318087032|gb|ADV40108.1|,3e-34, 126
				CUFF.20193.1_Ste	astacin-like metalloprotease [Latrodectus hesperus],gi|318087032|gb|ADV40108.1|,4e-44, 154
				gene.g157.t1.1_Ste	astacin-like metalloprotease [Latrodectus hesperus],gi|318087032|gb|ADV40108.1|,4e-61, 199
				CUFF.44450.1_Ste	astacin-like metalloprotease [Latrodectus hesperus],gi|318087032|gb|ADV40108.1|,4e-71, 227
				CUFF.45239.1_Ste	astacin-like metalloprotease [Latrodectus hesperus],gi|318087032|gb|ADV40108.1|,4e-72, 230
				CUFF.39277.1_Ste	astacin-like metalloprotease [Latrodectus hesperus],gi|318087032|gb|ADV40108.1|,5e-131, 380
				CUFF.22291.1_Ste	astacin-like metalloprotease [Latrodectus hesperus],gi|318087032|gb|ADV40108.1|,6e-75, 236
				CUFF.44495.1_Ste	astacin-like metalloprotease [Latrodectus hesperus],gi|318087032|gb|ADV40108.1|,8e-103, 308
				CUFF.82725.1_Ste	astacin-like metalloprotease [Latrodectus hesperus],gi|318087032|gb|ADV40108.1|,9e-71, 226
				CUFF.45242.1_Ste	astacin-like metalloprotease [Limulus polyphemus],gi|195972532|emb|CAQ16892.1|,1e-61, 204
				CUFF.78733.1_Ste	astacin-like metalloprotease [Limulus polyphemus],gi|195972532|emb|CAQ16892.1|,1e-70, 226
				CUFF.78762.1_Ste	astacin-like metalloprotease [Limulus polyphemus],gi|195972532|emb|CAQ16892.1|,2e-72, 230
				CUFF.76234.3_Ste	astacin-like metalloprotease [Limulus polyphemus],gi|195972532|emb|CAQ16892.1|,3e-73, 233
				CUFF.82756.1_Ste	astacin-like metalloprotease [Limulus polyphemus],gi|195972532|emb|CAQ16892.1|,7e-76, 240
				CUFF.41470.1_Ste	MAM-containing astacin-like metalloprotease [Limulus polyphemus],gi|195972534|emb|CAQ16893.1|,3e-13,74.3
				CUFF.45247.1_Ste	Venom astacin-like metalloprotease
	Zinc-metalloprotease			CUFF.70963.1_Ste	zinc metalloproteinase, putative [Pediculus humanus corporis],gi|242011856|ref|XP_002426660.1|,2e-54, 191
	Cathepsins	CUFF.59990.1_Ste	cathepsin B precursor [Araneus ventricosus],gi|31872149|gb|AAP59456.1|,0.0, 573	CUFF.60290.1_Ste	cathepsin D [Pinctada maxima],gi|336454164|gb|AEI58896.1|,0.0, 530
				CUFF.52566.1_Ste	cathepsin L-like cysteine proteinase [Tenebrio molitor],gi|30023547|gb|AAO48766.2|,5e-162, 466
				CUFF.67318.2_Ste	cysteine proteinase cathepsin L [Haplopelma schmidti],gi|197210373|gb|ACH48194.1|,3e-04,47.4
				CUFF.24346.1_Ste	PREDICTED: similar to cathepsin L [Strongylocentrotus purpuratus],gi|72008176|ref|XP_780713.1|,2e-144, 422
Exo-	Carboxypeptidase	CUFF.37771.1_Ste	PREDICTED: carboxypeptidase B1 (tissue) [Taeniopygia guttata],gi|224060487|ref|XP_002188871.1|,9e-89, 283
Nucleases		CUFF.67223.1	putative ectonucleotide pyrophosphatase/phosphodiesterase family member 3-like protein, partial [Amblyomma sculptum]	CUFF.77241.2_Ste	deoxyribonuclease ii [Aedes aegypti],gi|157132409|ref|XP_001656030.1|,1e-72, 240
				CUFF.8837.1_Ste	PREDICTED: deoxyribonuclease I-like 3-like [Saccoglossus kowalevskii],gi|291234349|ref|XP_002737107.1|,4e-63, 219
				CUFF.7524.1_Ste	Exosome complex exonuclease RRP40 [Camponotus floridanus],gi|307191134|gb|EFN74832.1|,1e-42, 151
Transport and chaperon-like proteins	Lipid transport proteins	CUFF.45848.1_Ste	APOD_CAVPO RecName: Full=Apolipoprotein D; Short=Apo-D; Short=ApoD; Flags: Precursor,gi|1703341|sp|P51909.1|APOD_CAVPO,4e-15,77.8
		CUFF.77670.1_Ste	fatty acid binding protein [Lycosa singoriensis],gi|161671312|gb|ABX75508.1|,5e-45, 152
	LEA-like proteins	CUFF.20836.1_Ste	late embryogenesis abundant-like protein 1 [Brachionus plicatilis],gi|291464111|gb|ADE05593.1|,1e-08,66.6
		CUFF.25647.1_Ste	late embryogenesis abundant-like protein 1 [Brachionus plicatilis],gi|291464111|gb|ADE05593.1|,8e-18,96.3
		CUFF.25662.1_Ste	CRE-LEA-1 protein [Caenorhabditis remanei],gi|308508313|ref|XP_003116340.1|,8e-08,64.7
Immune response	Chitinases	CUFF.49387.1	PREDICTED: probable chitinase 3 [Limulus polyphemus]
		CUFF.52636.1	Chitin deacetylase 9-like protein [Daphnia magna]
	Peptidoglycan recognition proteins	CUFF.38152.1_Ste	peptidoglycan recognition protein, putative [Ixodes scapularis],gi|241696477|ref|XP_002413091.1|,2e-63, 205
	Cell adhesion molecule			CUFF.40281.2_Ste	cell adhesion molecule, putative [Ixodes scapularis],gi|241738292|ref|XP_002414055.1|,0.0, 625
	Lysozyme			CUFF.23166.1_Ste	putative lysozyme precursor [Latrodectus hesperus],gi|318087388|gb|ADV40286.1|,3e-49, 165
other proteins	Peroxidase	CUFF.66566.1_Ste	Peroxidase-like protein
	Serine/threonine-protein phosphatase			CUFF.18795.2_Ste	serine/threonine protein phosphatase, putative [Ixodes scapularis],gi|241999938|ref|XP_002434612.1|,6e-120, 375
	Carbonic anhydrases			CUFF.54218.1_Ste	carbonic anhydrase [Opsanus beta],gi|255689834|gb|ACU30149.1|,9e-45, 160
	Pantetheinase			CUFF.55284.1_Ste	pantetheinase precursor [Rattus norvegicus],gi|71043730|ref|NP_001020794.1|,5e-77, 261
	Superoxid dismutases			CUFF.58902.1_Ste	superoxide dismutase Cu-Zn [Ixodes scapularis],gi|241607909|ref|XP_002405905.1|,6e-79, 241
	Leucine rich repeat proteins	CUFF.38280.1	leucine-rich repeat and immunoglobulin-like domain-containing nogo receptor-interacting protein 1 [Limulus polyphemus]	CUFF.72018.1_Ste	leucine rich repeat transmembrane neuronal 4 [Lycosa singoriensis],gi|161669208|gb|ABX75456.1|,1e-22, 103
		CUFF.44384.1	membrane glycoprotein LIG-1, putative [Ixodes scapularis]	CUFF.72012.1_Ste	leucine rich repeat transmembrane neuronal 4 [Lycosa singoriensis],gi|161669208|gb|ABX75456.1|,2e-31, 127
		CUFF.58456.1	leucine-rich repeats, WEAK: carboxypeptidase N subunit 2-like [Limulus polyphemus]	CUFF.79456.1_Ste	leucine rich repeat transmembrane neuronal 4 [Lycosa singoriensis],gi|161669208|gb|ABX75456.1|,2e-31, 127
		CUFF.35364.1	leucine-rich repeat and immunoglobulin-like domain-containing nogo receptor-interacting protein 1 [Limulus polyphemus]	CUFF.74455.1_Ste	leucine rich repeat transmembrane neuronal 4 [Lycosa singoriensis],gi|161669208|gb|ABX75456.1|,3e-20,95.9
		CUFF.80049.1	leucine-rich repeat neuronal protein 3-like [Limulus polyphemus]	CUFF.36591.1_Ste	leucine rich repeat transmembrane neuronal 4 [Lycosa singoriensis],gi|161669208|gb|ABX75456.1|,3e-36, 139
		CUFF.38239.1	leucine-rich repeat and immunoglobulin-like domain-containing nogo receptor-interacting protein 1 [Limulus polyphemus]	CUFF.72587.1_Ste	leucine rich repeat transmembrane neuronal 4 [Lycosa singoriensis],gi|161669208|gb|ABX75456.1|,8e-24, 106
		CUFF.36573.1	leucine-rich repeat and immunoglobulin-like domain-containing nogo receptor-interacting protein 1 [Limulus polyphemus]	CUFF.77159.2_Ste	PREDICTED: leucine rich repeat and sterile alpha motif containing 1-like [Saccoglossus kowalevskii],gi|291231264|ref|XP_002735585.1|,2e-136, 430
	Allergens	CUFF.23336.1	mite allergen Lep d 7-like [Limulus polyphemus]
		CUFF.23466.1	mite allergen Lep d 7-like [Limulus polyphemus]
		CUFF.35468.1	secreted salivary gland, partial [Ornithodoros brasiliensis]
		CUFF.23372.1	uncharacterized protein LOC100905044 [Metaseiulus occidentalis]
		CUFF.68354.1	mite allergen Lep d 7-like [Limulus polyphemus]
unknown proteins		CUFF.53970.1	?
		CUFF.54152.1	?
		CUFF.75045.1	?
		CUFF.76989.1	ganglioside GM2 activator precursor [Danio rerio]
		CUFF.25653.1	?
		CUFF.38337.1	only in spiders
		CUFF.68924.1	uncharacterized protein LOC106476266 [Limulus polyphemus]
		CUFF.23338.1	transcription factor collier-like [Limulus polyphemus]
		CUFF.34881.1	uncharacterized protein CG3556-like [Limulus polyphemus]
		CUFF.14367.1	uncharacterized protein LOC106463692 [Limulus polyphemus]
		CUFF.7179.1	uncharacterized protein LOC106463692 [Limulus polyphemus]
		CUFF.7191.1	uncharacterized protein LOC106463693 [Limulus polyphemus]
		CUFF.84144.1	only in spiders
		CUFF.27168.1	MAM and LDL-receptor class A domain-containing protein 2-like [Lingula anatina]
		CUFF.18744.1	peroxisomal sarcosine oxidase-like [Limulus polyphemus]
		CUFF.3797.1	uncharacterized protein LOC107365575 isoform X1 [Tetranychus urticae]
		CUFF.27275.1	MAM and LDL-receptor class A domain-containing protein 2-like [Limulus polyphemus]
		CUFF.24126.1	uncharacterized protein LOC106473142 [Limulus polyphemus]
		CUFF.32413.1	uncharacterized protein LOC106464928 [Limulus polyphemus]
		CUFF.73707.1	protein mesh-like [Tetranychus urticae]

## Sheet: A.geniculata
	Acanthoscurria geniculata
		quantified		low concentration
Protein family		Protein ID	Name	Protein ID	Name
Lipases		L337_T1/2_Tarantula_WB_fr2	cetylcholinesterase-1-like [Limulus polyphemus]	L517_T3/3_Tarantula_WB_fr2	lipase precursor, putative [Ixodes scapularis],gi|241998424|ref|XP_002433855.1|,1e-118, 366
Carbohydrases	Beta-hexosaminidases			L2570_T1/2_Tarantula_WB_fr3	Beta-hexosaminidase beta chain precursor [Salmo salar],gi|213511326|ref|NP_001135106.1|,0.0, 571
				L985_T1/1_Tarantula_WB_fr3	Beta-hexosaminidase beta chain precursor [Salmo salar],gi|213511326|ref|NP_001135106.1|,5e-164, 489
	Maltase-glucoamylase			L12226_T1/1_Tarantula_WB_fr2	A Chain A, Crystal Complex Of N-Terminal Human Maltase-Glucoamylase With Bj2661,gi|288563167|pdb|3L4T|A,0.0, 645
	Glycolate oxidase	L5081_T1/1_Tarantula_WB_fr4	PREDICTED: hydroxyacid oxidase 1-like [Saccoglossus kowalevskii],gi|291224809|ref|XP_002732395.1|,1e-143, 428
Proteases
Endo-	Trypsin-like proteins	L11729_T1/2_Tarantula_WB_fr6	putative serine protease [Latrodectus hesperus],gi|318087380|gb|ADV40282.1|,7e-86, 271	L10249_T3/7_Tarantula_WB_fr2	PREDICTED: polyserase-2-like [Acyrthosiphon pisum],gi|328699090|ref|XP_001948051.2|,4e-80, 280
		L747_T3/3_Tarantula_WB_fr6	putative serine protease [Latrodectus hesperus],gi|318087380|gb|ADV40282.1|,2e-71, 232	L6590_T1/2_Tarantula_WB_fr5	serine protease [Haemaphysalis longicornis],gi|47847115|dbj|BAD21298.1|,5e-60, 213
		L974_T1/1_Tarantula_WB_fr3	putative serine protease [Latrodectus hesperus],gi|318087380|gb|ADV40282.1|,9e-64, 215	L18892_T1/1_Tarantula_S_fr3	serine protease [Trichinella spiralis],gi|168805929|gb|ACA28930.1|,2e-12,70.5
	Cysteine proteases	L1941_T1/1_Tarantula_S_fr3	Putative cysteine-rich venom protease	L523_T1/1_Tarantula_S_fr4	Putative cysteine proteinase CG12163 [Harpegnathos saltator],gi|307200028|gb|EFN80374.1|,4e-151, 466
	Astacin-like metalloproteases	L19_T2/2_Tarantula_WB_fr3	MAM-containing astacin-like metalloprotease [Limulus polyphemus],gi|195972534|emb|CAQ16893.1|,7e-127, 382	L12462_T1/1_Tarantula_WB_fr2	astacin-like metalloprotease [Latrodectus hesperus],gi|318087032|gb|ADV40108.1|,1e-109, 325
				L2188_T1/2_Tarantula_WB_fr6	astacin-like metalloprotease [Latrodectus hesperus],gi|318087032|gb|ADV40108.1|,1e-19,90.5
				L2485_T3/3_Tarantula_WB_fr4	astacin-like metalloprotease [Latrodectus hesperus],gi|318087032|gb|ADV40108.1|,1e-27, 108
				L2376_T2/2_Tarantula_WB_fr4	astacin-like metalloprotease [Latrodectus hesperus],gi|318087032|gb|ADV40108.1|,3e-11,62.4
				L2605_T1/1_Tarantula_WB_fr5	astacin-like metalloprotease [Latrodectus hesperus],gi|318087032|gb|ADV40108.1|,3e-66, 216
				L8300_T1/1_Tarantula_S_fr3	astacin-like metalloprotease [Latrodectus hesperus],gi|318087032|gb|ADV40108.1|,4e-103, 308
				L2753_T1/2_Tarantula_WB_fr5	astacin-like metalloprotease [Latrodectus hesperus],gi|318087032|gb|ADV40108.1|,7e-18,84.0
				L5199_T1/1_Tarantula_WB_fr2	astacin-like metalloprotease [Latrodectus hesperus],gi|318087032|gb|ADV40108.1|,8e-52, 174
				L290_T1/1_Tarantula_WB_fr1	astacin-like metalloprotease [Limulus polyphemus],gi|195972532|emb|CAQ16892.1|,2e-68, 221
				L3471_T1/2_Tarantula_WB_fr3	astacin-like metalloprotease [Limulus polyphemus],gi|195972532|emb|CAQ16892.1|,3e-69, 223
				L1833_T2/2_Tarantula_WB_fr1	astacin-like metalloprotease [Limulus polyphemus],gi|195972532|emb|CAQ16892.1|,4e-63, 208
	Cathepsins			L271_T1/1_Tarantula_WB_fr1	cathepsin B precursor [Araneus ventricosus],gi|31872149|gb|AAP59456.1|,1e-52, 179
				L2326_T1/2_Tarantula_S_fr5	cathepsin B precursor [Araneus ventricosus],gi|31872149|gb|AAP59456.1|,4e-160, 461
				L1812_T1/1_Tarantula_S_fr3	cathepsin D [Pteria penguin],gi|336454162|gb|AEI58895.1|,0.0, 534
Exo-	Carboxypeptidases	L1450_T1/4_Tarantula_WB_fr3	PREDICTED: carboxypeptidase B-like [Meleagris gallopavo],gi|326925911|ref|XP_003209150.1|,9e-71, 236	L25362_T1/1_Tarantula_WB_fr3	Carboxypeptidase A2 precursor [Anoplopoma fimbria],gi|229366312|gb|ACQ58136.1|,0.003,41.2
				L1501_T2/3_Tarantula_WB_fr1	carboxypeptidase A-like protein [Phlebotomus papatasi],gi|157361561|gb|ABV44738.1|,5e-26, 109
				L539_T1/2_Tarantula_WB_fr6	PREDICTED: carboxypeptidase A2 [Callithrix jacchus],gi|296210640|ref|XP_002752070.1|,5e-19,87.0
				L1846_T3/4_Tarantula_WB_fr1	PREDICTED: carboxypeptidase A2 [Macaca mulatta],gi|297289312|ref|XP_001095065.2|,3e-24, 103
				L14836_T1/1_Tarantula_S_fr1	PREDICTED: carboxypeptidase B1 (tissue) [Taeniopygia guttata],gi|224060487|ref|XP_002188871.1|,2e-35, 134
Nuclease				L28864_T1/1_Tarantula_WB_fr6	Ribonuclease Oy [Ascaris suum],gi|324511779|gb|ADY44897.1|,1e-25, 107
Immune response	Chitinases	L287_T2/2_Tarantula_WB_fr4	chitinase 2 [Penaeus monodon],gi|295639972|gb|ADG22164.1|,4e-102, 316	L283_T1/1_Tarantula_WB_fr3	brain chitinase and chia [Aedes aegypti],gi|157133970|ref|XP_001663098.1|,1e-22,96.7
		L15262_T1/1_Tarantula_S_fr3	PREDICTED: chitotriosidase-1-like [Bombus terrestris],gi|340713736|ref|XP_003395393.1|,3e-29, 119	L2669_T1/2_Tarantula_WB_fr1	brain chitinase and chia [Aedes aegypti],gi|157133972|ref|XP_001663099.1|,1e-99, 315
		L515_T5/6_Tarantula_WB_fr6	chitinase, putative [Ixodes scapularis],gi|241713456|ref|XP_002413492.1|,7e-62, 211	L515_T3/6_Tarantula_WB_fr5	chitinase 5 [Litopenaeus vannamei],gi|237847767|gb|ACR23315.1|,1e-40, 151
		L11051_T1/1_Tarantula_S_fr3	chitinase 6 [Litopenaeus vannamei],gi|261286627|gb|ACX68556.1|,2e-29, 115
		L446_T1/2_Tarantula_WB_fr4	chitinase, putative [Ixodes scapularis],gi|241057077|ref|XP_002407798.1|,0.0, 542
	Peptidoglycan recognition proteins			L1026_T1/6_Tarantula_WB_fr3	peptidoglycan recognition protein, putative [Ixodes scapularis],gi|241696477|ref|XP_002413091.1|,2e-41, 146
				L10559_T1/2_Tarantula_WB_fr1	PREDICTED: LysM, putative peptidoglycan-binding, domain containing 3-like [Saccoglossus kowalevskii],gi|291221705|ref|XP_002730862.1|,5e-28, 119
				L3217_T1/1_Tarantula_WB_fr2	PREDICTED: similar to peptidoglycan recognition protein SC2 [Strongylocentrotus purpuratus],gi|115644329|ref|XP_001200942.1|,2e-11,62.4
	Lysozyme			L2921_T1/1_Tarantula_WB_fr2	putative lysozyme precursor [Latrodectus hesperus],gi|318087388|gb|ADV40286.1|,8e-26, 102
other proteins	Serine protease inhibitors (Serpins)	L41_T4/7_Tarantula_WB_fr1	serpin-8 precursor, putative [Ixodes scapularis],gi|241840771|ref|XP_002415308.1|,1e-60, 211	L1368_T3/3_Tarantula_WB_fr4	serine protease inhibitor 2 [Latrodectus hesperus],gi|318087560|gb|ADV40370.1|,2e-17,79.3
		L331_T1/3_Tarantula_V_fr3	serpin-4 precursor, putative [Ixodes scapularis],gi|241853539|ref|XP_002415891.1|,7e-35, 140
	Alcohol dehydrogenases	L2150_T1/1_Tarantula_S_fr4	alcohol dehydrogenase, iron-containing [Microscilla marina ATCC 23134],gi|124004634|ref|ZP_01689478.1|,1e-04,48.1	L715_T2/10_Tarantula_WB_fr1	Alcohol dehydrogenase class-3 [Salmo salar],gi|213512026|ref|NP_001134493.1|,2e-107, 327
	Pantetheinase			L3629_T1/3_Tarantula_WB_fr4	PREDICTED: pantetheinase-like [Anolis carolinensis],gi|327277185|ref|XP_003223346.1|,3e-79, 268
	Leucine rich repeat proteins			L698_T4/7_Tarantula_WB_fr6	leucine rich repeat transmembrane neuronal 4 [Lycosa singoriensis],gi|161669208|gb|ABX75456.1|,1e-25, 112
				L4936_T1/1_Tarantula_WB_fr4	leucine rich repeat transmembrane neuronal 4 [Lycosa singoriensis],gi|161669208|gb|ABX75456.1|,3e-44, 162
				L16779_T1/1_Tarantula_WB_fr6	leucine rich repeat transmembrane neuronal 4 [Lycosa singoriensis],gi|161669208|gb|ABX75456.1|,4e-10,65.9
				L880_T1/2_Tarantula_WB_fr6	leucine rich repeat transmembrane neuronal 4 [Lycosa singoriensis],gi|161669208|gb|ABX75456.1|,6e-19,91.7
	Allergens	L17407_T1/1_Tarantula_S_fr6	mite allergen Lep d 7-like [Limulus polyphemus]
		L1070_T1/5_Tarantula_WB_fr4	mite allergen Lep d 7-like [Limulus polyphemus]
unknown proteins		L3335_T1/1_Tarantula_V_fr2	uncharacterized protein LOC106461472 [Limulus polyphemus]
		L40056_T3/4_Tarantula_WB_fr1	uncharacterized protein LOC106476266 [Limulus polyphemus]
		L15161_T1/1_Tarantula_S_fr3	-
		L32875_T2/4_Tarantula_WB_fr4	uncharacterized protein LOC106476266 [Limulus polyphemus]
		L6214_T2/2_Tarantula_S_fr1	uncharacterized protein LOC106461472 [Limulus polyphemus]
		L1941_T1/1_Tarantula_S_fr3	putative cysteine-rich protein [Tityus obscurus]
		L3532_T1/2_Tarantula_S_fr5	uncharacterized protein LOC106461472 [Limulus polyphemus]
		L398_T3/5_Tarantula_WB_fr3	uncharacterized protein LOC106476266 [Limulus polyphemus]
		L2150_T1/1_Tarantula_S_fr4	uncharacterized protein LOC106461472 [Limulus polyphemus]
		L10407_T1/1_Tarantula_S_fr1	uncharacterized protein LOC108562829 [Nicrophorus vespilloides]
		L1469_T1/1_Tarantula_S_fr5	-
		L15262_T1/1_Tarantula_S_fr3	putative tick transposon, partial [Amblyomma aureolatum]
		L4543_T1/1_Tarantula_WB_fr2	uncharacterized protein LOC106460302 [Limulus polyphemus]
		L1642_T1/2_Tarantula_S_fr5	uncharacterized protein LOC106461472 [Limulus polyphemus]
		L3390_T3/3_Tarantula_WB_fr4	uncharacterized protein LOC106463655 [Limulus polyphemus]
		L2268_T1/1_Tarantula_WB_fr4	ganglioside GM2 activator-like [Crassostrea gigas]
		L49_T4/4_Tarantula_WB_fr1	uncharacterized protein LOC106461472 [Limulus polyphemus]
		L2677_T2/3_Tarantula_WB_fr3	uncharacterized protein LOC106459422 [Limulus polyphemus]
