# Supplementary material for: Characterisation of protein families in spider digestive fluids and their role in extra-oral digestion
Source: BMC Genomics. 2017 Aug 10;18:600. doi: 10.1186/s12864-017-3987-9 (PMC5553785; doi:10.1186/s12864-017-3987-9)
Supplement: Supplementary file 2 — Quantification data of identified proteins in all S. mimosarum and A. geniculata digestive fluid samples. (XLSX 151 kb) [file 12864_2017_3987_MOESM2_ESM.xlsx]

## Sheet: Stegodyphus mimosarum
Stegodyphus mimosarum		Average				Stegodyphus 0			Stegodyphus 4-1			Stegodyphus 4-2			Stegodyphus 5			Stegodyphus 8
Accession Nr	Name	# biological replicates	Avg. %	Std. Deviation		# MS replicates	Avg. %	Std. Deviation	# MS replicates	Avg. %	Std. Deviation	# MS replicates	Avg. %	Std. Deviation	# MS replicates	Avg. %	Std. Deviation	# MS replicates	Avg. %	Std. Deviation
CUFF.25647.1_Ste	late embryogenesis abundant-like protein 1 [Brachionus plicatilis],gi|291464111|gb|ADE05593.1|,8e-18,96.3	5	20.9521	3.59837		4	24.0822	4.03111	4	20.6676	3.368	4	18.8226	2.01221	4	16.2857	0.747742	4	24.9024	2.75849
CUFF.25662.1_Ste	CRE-LEA-1 protein [Caenorhabditis remanei],gi|308508313|ref|XP_003116340.1|,8e-08,64.7	5	16.4865	2.81965		4	21.0033	0.888499	4	14.7776	0.575706	4	13.5953	0.510869	4	16.2857	0.747742	4	16.7706	1.6288
CUFF.25653.1_Ste	hypothetical protein [Latrodectus hesperus],gi|318087492|gb|ADV40335.1|,5e-05,45.8	4	11.0703	3.57573		4	15.941	0.614775	4	11.005	0.497464	3	7.42583	3.71393	4	9.90947	0.808978
CUFF.44384.1_Ste	membrane glycoprotein LIG-1, putative [Ixodes scapularis],gi|240954642|ref|XP_002399763.1|,4e-59, 202	5	6.95184	2.61355		4	2.67685	0.175495	4	7.14822	0.221953	4	9.81911	0.999181	4	7.72124	0.42559	4	7.39376	1.672
CUFF.38337.1_Ste	TXCA_CAEEX RecName: Full=U3-aranetoxin-Ce1a; Short=U3-AATX-Ce1a; AltName: Full=Neurotoxic peptide caeron; Flags: Precursor,gi|27805756|sp|Q8MTX1.1|TXCA_CAEEX,2e-05,47.4	5	6.50833	2.27226		4	5.45978	0.266866	4	4.19275	0.163625	4	6.16346	0.340833	4	6.46626	0.280037	4	10.2594	0.605785
CUFF.4317.1_Ste	putative serine protease [Latrodectus hesperus],gi|318087380|gb|ADV40282.1|,9e-109, 331	5	3.92741	1.90267		4	1.03194	0.071099	4	2.95575	0.159342	4	4.94023	0.272823	4	5.19117	0.214476	4	5.51797	0.374672
CUFF.26716.1_Ste	Fasciclin-2 [Acromyrmex echinatior],gi|332019204|gb|EGI59714.1|,1e-07,60.1	5	2.72793	1.42033		4	2.92814	0.623421	4	4.60324	0.22748	4	1.01596	0.166412	4	3.41667	0.403681	4	1.67565	0.280219
CUFF.20836.1_Ste	late embryogenesis abundant-like protein 1 [Brachionus plicatilis],gi|291464111|gb|ADE05593.1|,1e-08,66.6	5	2.25588	1.04894		4	1.17785	0.0437745	4	2.39853	0.175318	4	3.78016	0.0812699	4	1.36068	0.206097	4	2.56218	0.165859
CUFF.37771.1_Ste	PREDICTED: carboxypeptidase B1 (tissue) [Taeniopygia guttata],gi|224060487|ref|XP_002188871.1|,9e-89, 283	5	2.16529	0.710283		4	1.12006	0.10393	4	1.87631	0.375592	4	2.91846	0.160559	4	2.68595	0.110197	4	2.22567	0.287969
CUFF.77465.1_Ste	astacin-like metalloprotease [Latrodectus hesperus],gi|318087032|gb|ADV40108.1|,4e-91, 278	4	2.1544	1.09515					4	3.38626	0.036962	4	2.52281	0.108915	4	1.9306	0.134686	4	0.777911	0.073146
CUFF.39276.2_Ste	astacin-like metalloprotease [Latrodectus hesperus],gi|318087032|gb|ADV40108.1|,9e-127, 369	3	2.01266	0.616941					4	1.38384	0.467113	4	2.61699	0.082339	4	2.03716	0.0716172
CUFF.68924.1_Ste	hypothetical protein [Latrodectus hesperus],gi|318087435|gb|ADV40307.1|,7e-33, 126	4	1.77192	0.949639					4	1.7045	0.120732	4	2.79963	0.106236	3	0.522474	0.262571	3	2.06106	1.03303
CUFF.53970.1_Ste	PREDICTED: laminin subunit alpha-2 isoform 1 [Pan troglodytes],gi|332824928|ref|XP_003311525.1|,2e-07,61.2	5	1.63274	0.885324		3	0.916761	0.459056	4	1.71751	0.12271	4	2.80571	0.101006	4	0.622686	0.130733	4	2.10104	0.130352
CUFF.41510.1_Ste	MAM-containing astacin-like metalloprotease [Limulus polyphemus],gi|195972534|emb|CAQ16893.1|,3e-126, 380	5	1.10477	0.414647		4	0.549608	0.0402469	4	0.794699	0.0250425	4	1.51352	0.220264	4	1.41085	0.15239	4	1.25516	0.0923909
CUFF.23466.1_Ste	secreted protein, putative [Ixodes scapularis],gi|241622127|ref|XP_002408892.1|,3e-25, 110	5	1.08645	0.322663		4	1.29278	0.0850971	4	1.42662	0.0700163	4	0.750837	0.023079	4	1.2293	0.123082	4	0.732734	0.0474534
CUFF.16855.2_Ste	cysteine-rich venom protein, putative [Aedes aegypti],gi|157129976|ref|XP_001655498.1|,2e-11,63.2	5	0.797455	0.355909		3	0.294679	0.148188	4	0.878898	0.0128021	4	0.777613	0.0355169	4	0.744586	0.0438527	4	1.2915	0.125422
CUFF.23336.1_Ste	secreted protein, putative [Ixodes scapularis],gi|241622127|ref|XP_002408892.1|,2e-28, 116	5	0.795387	0.302398		4	0.979754	0.150393	3	0.325475	0.184397	4	1.03935	0.0459788	4	0.657136	0.0698549	4	0.975217	0.0759159
CUFF.49387.1_Ste	Acidic mammalian chitinase [Harpegnathos saltator],gi|307212366|gb|EFN88161.1|,2e-146, 437	5	0.754216	0.234286		4	0.980018	0.140762	4	0.460234	0.0472834	4	1.00544	0.151773	4	0.696466	0.150398	4	0.628923	0.125303
CUFF.41660.1_Ste	putative serine protease [Latrodectus hesperus],gi|318087380|gb|ADV40282.1|,7e-81, 259	5	0.733077	0.384409		3	0.207148	0.104071	4	0.520902	0.008827	4	1.19993	0.0559961	4	0.7829	0.0459559	4	0.954509	0.121546
CUFF.28477.1_Ste	midgut serine proteinase-3 [Rhipicephalus appendiculatus],gi|18958004|gb|AAL79567.1|,4e-60, 213	5	0.682103	0.291358		3	0.333003	0.167044	4	0.9706	0.0537263	4	0.473492	0.0143211	4	0.98209	0.0311668	4	0.651329	0.0412479
CUFF.22274.1_Ste	astacin-like metalloprotease [Latrodectus hesperus],gi|318087032|gb|ADV40108.1|,3e-74, 233	4	0.592583	0.172443					4	0.453043	0.00592767	4	0.796613	0.0482902	4	0.446252	0.0941884	4	0.674423	0.0869858
CUFF.35364.1_Ste	membrane glycoprotein LIG-1, putative [Ixodes scapularis],gi|241171432|ref|XP_002410646.1|,1e-23, 105	5	0.567405	0.227502		4	0.784792	0.044237	4	0.328847	0.0101247	4	0.570271	0.0633067	4	0.349967	0.0265154	4	0.803148	0.070756
CUFF.54152.1_Ste	uncharacterized protein LOC791500 precursor [Danio rerio],gi|115529413|ref|NP_001070235.1|,0.001,48.5	5	0.533241	0.176176		4	0.250757	0.00888559	4	0.48233	0.0193702	4	0.605287	0.0591657	4	0.629127	0.0116395	4	0.698704	0.0442345
CUFF.47908.1_Ste	PREDICTED: abhydrolase domain-containing protein 11-like [Nasonia vitripennis],gi|156544101|ref|XP_001605620.1|,6e-33, 131	5	0.521022	0.191979		4	0.573604	0.0528283	4	0.341143	0.0571094	4	0.392118	0.022863	4	0.826417	0.120297	4	0.471831	0.0517186
CUFF.47467.1_Ste	putative serine protease [Latrodectus hesperus],gi|318087380|gb|ADV40282.1|,2e-70, 236	5	0.508416	0.346676		4	0.271252	0.0160258	4	0.300082	0.034157	4	0.599564	0.156223	4	0.291893	0.0672744	4	1.07929	0.251692
CUFF.52636.1_Ste	peritrophic membrane chitin binding protein, putative [Ixodes scapularis],gi|241858037|ref|XP_002416134.1|,2e-58, 195	5	0.457422	0.328572		3	0.432177	0.218396	4	0.995976	0.0973854	3	0.1379	0.0715741	4	0.461253	0.0589891	3	0.259806	0.134459
CUFF.50826.2_Ste	astacin-like metalloprotease [Latrodectus hesperus],gi|318087032|gb|ADV40108.1|,3e-77, 243	5	0.439462	0.244678		3	0.101509	0.0511849	4	0.432922	0.0249597	4	0.481327	0.0158873	4	0.787841	0.0379925	4	0.393711	0.0410483
CUFF.76989.1_Ste	ganglioside GM2 activator precursor [Danio rerio],gi|62955635|ref|NP_001017831.1|,1e-13,73.9	4	0.414456	0.223935					4	0.190191	0.0266182	4	0.451192	0.126398	4	0.30671	0.0549199	4	0.709731	0.237828
CUFF.80049.1_Ste	axon guidance protein; slit [Schistosoma mansoni],gi|256074047|ref|XP_002573338.1|,1e-13,80.1	5	0.402539	0.156448		4	0.550925	0.0301859	4	0.547732	0.0227067	4	0.436075	0.010062	4	0.248424	0.0269284	3	0.22954	0.115767
CUFF.58456.1_Ste	leucine rich repeat transmembrane neuronal 4 [Lycosa singoriensis],gi|161669208|gb|ABX75456.1|,6e-10,65.1	4	0.401199	0.222781					3	0.0871471	0.0457294	4	0.609439	0.0563119	4	0.479636	0.0310315	4	0.428575	0.0419564
CUFF.82835.1_Ste	Putative cysteine proteinase CG12163 [Camponotus floridanus],gi|307175778|gb|EFN65613.1|,8e-148, 454	4	0.363946	0.119656		3	0.322577	0.162651				4	0.214843	0.0203507	4	0.438333	0.0219619	4	0.480031	0.0472236
CUFF.45848.1_Ste	APOD_CAVPO RecName: Full=Apolipoprotein D; Short=Apo-D; Short=ApoD; Flags: Precursor,gi|1703341|sp|P51909.1|APOD_CAVPO,4e-15,77.8	5	0.344836	0.146049		4	0.350142	0.0290853	4	0.159568	0.00597895	4	0.466004	0.0466439	4	0.505684	0.0824048	4	0.242781	0.0273328
CUFF.47827.1_Ste	ISOHC_AGEAP RecName: Full=Venom peptide isomerase heavy chain,gi|74827053|sp|Q9TXD8.1|ISOHC_AGEAP,7e-61, 199	5	0.337882	0.0920837		4	0.187484	0.0470586	4	0.382813	0.0149229	4	0.312863	0.0126725	3	0.411498	0.206019	3	0.394752	0.198339
CUFF.38153.1_Ste	Glucose dehydrogenase [acceptor] [Camponotus floridanus],gi|307172020|gb|EFN63614.1|,7e-155, 470	4	0.322902	0.500313		4	1.0706	0.0487549	4	0.061146	0.0236501	3	0.0284223	0.0145074	4	0.131442	0.00704864
CUFF.50682.1_Ste	astacin-like metalloprotease [Latrodectus hesperus],gi|318087032|gb|ADV40108.1|,1e-78, 247	3	0.320704	0.173655					4	0.137134	0.0171777	4	0.482366	0.0433794	4	0.342611	0.0625496
CUFF.35468.1_Ste	sulfotransferase, putative [Ixodes scapularis],gi|242002706|ref|XP_002435996.1|,3e-11,70.1	5	0.318652	0.1998		4	0.28525	0.025928	4	0.668613	0.0282599	4	0.230129	0.0321999	4	0.238215	0.0279696	4	0.171052	0.0158981
CUFF.33225.1_Ste	CYTL_TACTR RecName: Full=L-cystatin; Flags: Precursor,gi|47115697|sp|Q7M429.1|CYTL_TACTR,5e-15,74.3	3	0.314161	0.127749		4	0.409235	0.0270121	4	0.364301	0.0114081	3	0.168948	0.084531
CUFF.50657.2_Ste	astacin-like metalloprotease [Latrodectus hesperus],gi|318087032|gb|ADV40108.1|,1e-75, 239	3	0.29034	0.0927521								4	0.373276	0.0227503	3	0.190185	0.09613	4	0.307559	0.0354177
CUFF.34881.1_Ste	PREDICTED: similar to CG3556 CG3556-PA [Tribolium castaneum],gi|91084685|ref|XP_968610.1|,5e-35, 145	4	0.289002	0.221239					4	0.613472	0.127207	4	0.178822	0.00537293	3	0.125026	0.0643645	4	0.23869	0.0161726
CUFF.75045.1_Ste	CUFF.75045.1_Ste	5	0.288979	0.0407988		4	0.258621	0.012162	4	0.322514	0.0450709	4	0.281723	0.0523873	4	0.338722	0.00598809	4	0.243317	0.0186872
CUFF.14367.1_Ste	PREDICTED: neoverrucotoxin subunit beta-like [Danio rerio],gi|326665540|ref|XP_688767.5|,1e-05,55.5	5	0.263463	0.123196		4	0.164654	0.0133595	4	0.210705	0.0358218	4	0.219321	0.0171383	4	0.244993	0.0283556	4	0.477641	0.0477035
CUFF.38280.1_Ste	Slit-like venom protein	5	0.257366	0.124367		4	0.120016	0.00640719	4	0.39959	0.0430199	4	0.330164	0.0129227	4	0.303559	0.0426878	3	0.133501	0.0759086
CUFF.23372.1_Ste	TPA_inf: hypothetical secreted protein 469 [Amblyomma variegatum],gi|325302766|tpg|DAA34253.1|,7e-15,78.2	5	0.242212	0.176193		4	0.434983	0.0434931	4	0.412609	0.0217042	4	0.201769	0.0173663	4	0.127046	0.0207726	4	0.0346529	0.00424237
CUFF.38239.1_Ste	leucine rich repeat transmembrane neuronal 4 [Lycosa singoriensis],gi|161669208|gb|ABX75456.1|,2e-27, 117	5	0.231572	0.119446		4	0.369802	0.208887	4	0.061412	0.00812643	4	0.237774	0.030205	4	0.310155	0.0860732	4	0.178715	0.0313132
CUFF.7179.1_Ste	PREDICTED: neoverrucotoxin subunit beta-like [Danio rerio],gi|326665540|ref|XP_688767.5|,2e-10,70.1	5	0.224329	0.07771		3	0.115202	0.0579991	4	0.197462	0.00446995	4	0.279416	0.0484693	4	0.213707	0.0210929	4	0.315858	0.104517
CUFF.7191.1_Ste	PREDICTED: short-chain collagen C4-like [Amphimedon queenslandica],gi|340367768|ref|XP_003382425.1|,2e-16,82.8	3	0.219342	0.0795327		4	0.131421	0.00677299	4	0.240327	0.0136603	3	0.286279	0.143938
CUFF.67223.1_Ste	RB13-6 antigen, putative [Ixodes scapularis],gi|241716804|ref|XP_002413556.1|,6e-178, 533	4	0.217847	0.0760116					4	0.319955	0.090373	4	0.221464	0.020512	3	0.190532	0.0986581	3	0.139437	0.06986
CUFF.50652.1_Ste	astacin-like metalloprotease [Latrodectus hesperus],gi|318087032|gb|ADV40108.1|,4e-74, 235	4	0.205874	0.107754					4	0.0829953	0.0214573	4	0.318452	0.0218286	4	0.151834	0.0183763	4	0.270216	0.0291674
CUFF.59990.1_Ste	cathepsin B precursor [Araneus ventricosus],gi|31872149|gb|AAP59456.1|,0.0, 573	5	0.199465	0.0985889		4	0.337142	0.0216314	3	0.237786	0.122754	3	0.0717779	0.0436196	4	0.197496	0.0265076	4	0.153122	0.0173341
CUFF.68354.1_Ste	hypothetical protein [Opisthacanthus cayaporum],gi|240247629|emb|CAX51409.1|,1e-06,53.1	5	0.198462	0.0494735		3	0.128569	0.0651048	4	0.243714	0.0575432	4	0.191976	0.0258219	4	0.248167	0.034759	4	0.179886	0.0272208
CUFF.7520.1_Ste	lipase precursor, putative [Ixodes scapularis],gi|241998424|ref|XP_002433855.1|,1e-120, 372	5	0.197418	0.0482945		4	0.122393	0.0237639	4	0.257322	0.0545293	4	0.200346	0.0253276	4	0.207338	0.0290396	4	0.199692	0.0203516
CUFF.84144.1_Ste	CUFF.84144.1_Ste	3	0.18975	0.0690845					4	0.115059	0.0217258	4	0.202832	0.0541816				4	0.251357	0.0202496
CUFF.21982.1_Ste	PREDICTED: polyserase-2-like [Acyrthosiphon pisum],gi|328699090|ref|XP_001948051.2|,3e-72, 258	5	0.183354	0.0682668		4	0.0810847	0.00562427	4	0.231011	0.0474512	4	0.228789	0.0481392	4	0.144326	0.00797711	4	0.231558	0.0311904
CUFF.38152.1_Ste	peptidoglycan recognition protein, putative [Ixodes scapularis],gi|241696477|ref|XP_002413091.1|,2e-63, 205	5	0.181076	0.0338371		3	0.139304	0.0697009	4	0.165753	0.0020761	4	0.216071	0.0111758	4	0.215909	0.0122616	3	0.168343	0.0868467
CUFF.76675.1_Ste	putative serine protease [Latrodectus hesperus],gi|318087380|gb|ADV40282.1|,3e-98, 308	4	0.176232	0.0825395					4	0.102536	0.0269915	4	0.214521	0.0313678	4	0.113578	0.0267025	4	0.274292	0.0338547
CUFF.37886.1_Ste	astacin-like metalloprotease [Latrodectus hesperus],gi|318087032|gb|ADV40108.1|,2e-66, 215	4	0.14665	0.0461346					3	0.0857013	0.043296	4	0.177086	0.00985839	4	0.18719	0.0111083	4	0.136621	0.0175269
CUFF.77670.1_Ste	fatty acid binding protein [Lycosa singoriensis],gi|161671312|gb|ABX75508.1|,5e-45, 152	4	0.140821	0.102756		4	0.157808	0.0110319	4	0.277536	0.0270296	3	0.0429352	0.0218776	4	0.0850054	0.0214973
CUFF.18846.1_Ste	PREDICTED: cubilin-like [Saccoglossus kowalevskii],gi|291243383|ref|XP_002741581.1|,1e-69, 248	4	0.128838	0.0364537					4	0.133709	0.00297388	4	0.0824288	0.00453471	4	0.17136	0.00689325	4	0.127856	0.00975061
CUFF.27168.1_Ste	PREDICTED: similar to apical endosomal glycoprotein [Strongylocentrotus purpuratus],gi|115938054|ref|XP_785807.2|,2e-146, 515	4	0.128807	0.117759					4	0.294816	0.031106	4	0.0346932	0.00735996	4	0.128918	0.0285493	4	0.0567988	0.0143931
CUFF.28656.1_Ste	PREDICTED: similar to cathepsin A [Strongylocentrotus purpuratus],gi|72100675|ref|XP_798670.1|,3e-168, 493	5	0.123698	0.0343469		4	0.146424	0.00902736	4	0.155907	0.00648447	3	0.0926725	0.0463868	4	0.142699	0.0138548	4	0.0807879	0.0193014
CUFF.66566.1_Ste	Peroxidase-like protein	3	0.113224	0.00935323								4	0.102453	0.00329011	4	0.117924	0.00716979	4	0.119296	0.00724533
CUFF.18744.1_Ste	PREDICTED: pipecolic acid oxidase [Oryctolagus cuniculus],gi|291405463|ref|XP_002718961.1|,1e-38, 147	5	0.108879	0.0628658		3	0.0483538	0.0242817	4	0.21505	0.00338923	4	0.0851354	0.0125601	4	0.0920476	0.00121266	4	0.10381	0.0115812
CUFF.3797.1_Ste	PREDICTED: similar to CG9380 CG9380-PB [Tribolium castaneum],gi|91092646|ref|XP_969735.1|,3e-17,94.4	5	0.104374	0.0123141		4	0.103925	0.0238547	4	0.0856564	0.00894434	4	0.108852	0.00620066	4	0.103715	0.00855839	4	0.11972	0.0114913
CUFF.27275.1_Ste	PREDICTED: similar to apical endosomal glycoprotein [Strongylocentrotus purpuratus],gi|115938054|ref|XP_785807.2|,0.0, 959	4	0.103521	0.0894318					4	0.230542	0.0147425	3	0.0218012	0.0117492	4	0.0896848	0.00893243	4	0.0720541	0.00819335
CUFF.46784.1_Ste	putative serine protease [Latrodectus hesperus],gi|318087380|gb|ADV40282.1|,3e-108, 332	3	0.0900484	0.012053								4	0.0968489	0.0245709	4	0.076132	0.0208471	3	0.0971642	0.0488622
CUFF.24126.1_Ste	putative antigen B membrane protein [Latrodectus hesperus],gi|318087433|gb|ADV40306.1|,2e-111, 353	4	0.0859372	0.053761					4	0.142181	0.0369571	4	0.0268714	0.00436913	4	0.119086	0.0195957	4	0.0556101	0.00529732
CUFF.36573.1_Ste	leucine rich repeat transmembrane neuronal 4 [Lycosa singoriensis],gi|161669208|gb|ABX75456.1|,2e-41, 154	4	0.0739687	0.029582		3	0.0316248	0.0167172	4	0.0978931	0.0339417	4	0.0764604	0.00813698	4	0.0898963	0.015126
CUFF.5784.1_Ste	AF468015_1 alpha-amylase [Lithobius forficatus],gi|27525638|gb|AAO17926.1|AF468015_1,1e-161, 471	4	0.0716057	0.00930426					4	0.0770243	0.00699396	4	0.0789094	0.00396239	4	0.0721756	0.00997453	4	0.0583137	0.00698355
CUFF.32413.1_Ste	N-acetylmuramoyl-L-alanine amidase [Camponotus floridanus],gi|307188167|gb|EFN72999.1|,4e-15,87.8	5	0.0698906	0.0251047		4	0.0681829	0.00890267	4	0.112361	0.00481742	4	0.0533339	0.00861396	4	0.0663678	0.00691018	4	0.0492076	0.00940621
CUFF.73707.1_Ste	PREDICTED: similar to AGAP000550-PA [Tribolium castaneum],gi|91081667|ref|XP_969700.1|,0.0, 754	5	0.0628303	0.0393349		4	0.0411414	0.0117208	4	0.126785	0.0156803	4	0.0483012	0.00639129	4	0.0716836	0.00568775	4	0.0262402	0.00655995
CUFF.47099.1_Ste	Kunitz-like protease inhibitor precursor [Latrodectus hesperus],gi|318087082|gb|ADV40132.1|,3e-126, 376	5	0.0526636	0.0212624		4	0.0670176	0.00625679	4	0.0765231	0.00578194	3	0.0347204	0.0188371	4	0.0584289	0.00419749	4	0.026628	0.0044767
CUFF.82175.1_Ste	Stegotoxin-D4	2	0			4	2.0784	0.103647							4	1.28398	0.0864733
CUFF.80349.1_Ste	Venom pancreatic-like triacylglycerol lipase-a	2	0			4	1.40711	0.0599199							4	0.926537	0.042366
CUFF.17378.1_Ste	Venom phospholipase A2-b	2	0			4	0.973902	0.0980575							4	0.352659	0.0503756
CUFF.62302.1_Ste	Venom pancreatic-like triacylglycerol lipase-c	2	0			4	0.637536	0.0193126							4	0.296023	0.0231243
CUFF.56880.1_Ste	Cysteine-rich venom protease-a	2	0			4	0.570436	0.0519525							4	1.79697	0.169222
CUFF.80253.1_Ste	Venom pancreatic-like triacylglycerol lipase-b	2	0			4	0.585403	0.0394407							3	0.231962	0.120418
CUFF.56404.1_Ste	Cysteine-rich venom protease-c	2	0			3	0.173812	0.086916							3	0.307508	0.15416
CUFF.66975.1_Ste	putative fibropellin [Latrodectus hesperus],gi|318087437|gb|ADV40308.1|,4e-48, 171	2	0			4	0.294558	0.0222325	3	0.0990856	0.0502372
CUFF.35499.1_Ste	29C0_ANCSP RecName: Full=U3-ctenitoxin-Asp1a; Short=U3-CNTX-Asp1a; AltName: Full=Venom protein ANC29C0,gi|50400287|sp|P84001.1|29C0_ANCSP,2e-15,73.2	0	0
CUFF.32527.1_Ste	3-hydroxyacyl-CoA dehydrogenase type-2 [Danio rerio],gi|54400698|ref|NP_001006098.1|,2e-122, 359	0	0
CUFF.56066.1_Ste	A Chain A, Tachylectin 5a From Tachypleus Tridentatus (Japanese Horseshoe Crab),gi|17942826|pdb|1JC9|A,1e-67, 221	1	0						4	0.329954	0.00923671
CUFF.75876.1_Ste	A Chain A, Tachylectin 5a From Tachypleus Tridentatus (Japanese Horseshoe Crab),gi|17942826|pdb|1JC9|A,3e-67, 220	0	0
CUFF.75862.1_Ste	A Chain A, Tachylectin 5a From Tachypleus Tridentatus (Japanese Horseshoe Crab),gi|17942826|pdb|1JC9|A,7e-71, 228	2	0									4	0.518928	0.0937123	3	0.658033	0.32948
CUFF.19268.1_Ste	ABC transporter, putative [Ixodes scapularis],gi|241170702|ref|XP_002410560.1|,2e-15,83.6	0	0
18894_denovo.path1.1_Ste	ABC transporter, putative [Ixodes scapularis],gi|241999584|ref|XP_002434435.1|,1e-08,59.7	0	0
CUFF.30165.1_Ste	acetylcholinesterase, putative [Ixodes scapularis],gi|241002088|ref|XP_002404877.1|,5e-76, 252	0	0
CUFF.18051.1_Ste	Acidic mammalian chitinase [Harpegnathos saltator],gi|307212366|gb|EFN88161.1|,9e-153, 456	0	0
122_denovo.path1.1_Ste	ACTG1 protein, partial [Homo sapiens],gi|40226101|gb|AAH23548.1|,0.0, 529	0	0
CUFF.33809.1_Ste	actin related protein 1 [Nasonia vitripennis],gi|254910943|ref|NP_001157191.1|,0.0, 776	0	0
CUFF.39141.2_Ste	ADP/ATP translocase, putative [Ixodes scapularis],gi|241836188|ref|XP_002415089.1|,1e-155, 452	0	0
CUFF.74192.1_Ste	AGAP003145-PA [Anopheles gambiae str. PEST],gi|333468482|gb|EDO64188.2|,5e-40, 171	0	0
CUFF.28904.1_Ste	AGAP003573-PA [Anopheles gambiae str. PEST],gi|158291791|ref|XP_562422.2|,3e-09,62.8	2	0									4	0.0461851	0.00752654				3	0.0648631	0.0334777
CUFF.45089.1_Ste	AGAP007827-PA [Anopheles gambiae str. PEST],gi|58390364|ref|XP_317672.2|,0.0, 707	0	0
CUFF.58247.1_Ste	AGAP010534-PA [Anopheles gambiae str. PEST],gi|158293160|ref|XP_558063.3|,1e-05,53.1	0	0
CUFF.19218.2_Ste	aggregate spider glue 1 [Nephila clavipes],gi|209165353|gb|ACI41238.1|,1e-34, 142	2	0						3	0.103808	0.052665	3	0.077611	0.0390877
CUFF.70851.1_Ste	alpha-amylase [Lithobius forficatus],gi|168830260|gb|ACA34374.1|,5e-29, 116	0	0
CUFF.45021.2_Ste	alpha-L-fucosidase, putative [Ixodes scapularis],gi|241691736|ref|XP_002412933.1|,0.0, 589	0	0
CUFF.81033.1_Ste	alpha-tubulin [Heliconius melpomene],gi|154091298|gb|ABS57456.1|,2e-126, 365	0	0
CUFF.5351.1_Ste	aminopeptidase N-like protein [Tribolium castaneum],gi|270015121|gb|EFA11569.1|,1e-117, 376	0	0
CUFF.10951.1_Ste	ankyrin repeat-containing domain protein [Trichinella spiralis],gi|339246997|ref|XP_003375132.1|,1e-31, 129	0	0
CUFF.27833.2_Ste	Ankyrin-2 [Camponotus floridanus],gi|307184783|gb|EFN71097.1|,0.0,1214	0	0
CUFF.44390.1_Ste	antigen B membrane protein [Rhipicephalus microplus],gi|23194338|gb|AAN15115.1|,2e-94, 331	1	0						4	0.17086	0.00879611
CUFF.68495.1_Ste	antigen B membrane protein [Rhipicephalus microplus],gi|23194338|gb|AAN15115.1|,4e-06,58.9	0	0
CUFF.31528.1_Ste	APOD_CAVPO RecName: Full=Apolipoprotein D; Short=Apo-D; Short=ApoD; Flags: Precursor,gi|1703341|sp|P51909.1|APOD_CAVPO,6e-10,60.5	0	0
CUFF.39184.1_Ste	Apolipoprotein D [Acromyrmex echinatior],gi|332026341|gb|EGI66470.1|,6e-06,52.4	0	0
CUFF.73715.1_Ste	arginine kinase [Litopenaeus vannamei],gi|164459616|gb|ABY57915.1|,0.0, 629	0	0
CUFF.42714.1_Ste	ARMET-like protein [Harpegnathos saltator],gi|307196325|gb|EFN77938.1|,6e-72, 225	0	0
CUFF.50661.1_Ste	astacin-like metalloprotease [Latrodectus hesperus],gi|318087032|gb|ADV40108.1|,1e-15,76.3	0	0
CUFF.50669.1_Ste	astacin-like metalloprotease [Latrodectus hesperus],gi|318087032|gb|ADV40108.1|,1e-48, 167	0	0
CUFF.20166.1_Ste	astacin-like metalloprotease [Latrodectus hesperus],gi|318087032|gb|ADV40108.1|,1e-54, 184	1	0						4	0.12439	0.00751133
CUFF.39270.1_Ste	astacin-like metalloprotease [Latrodectus hesperus],gi|318087032|gb|ADV40108.1|,1e-63, 203	1	0						4	0.153232	0.00614524
CUFF.50683.2_Ste	astacin-like metalloprotease [Latrodectus hesperus],gi|318087032|gb|ADV40108.1|,1e-67, 218	1	0												4	0.16058	0.0128608
CUFF.17470.1_Ste	astacin-like metalloprotease [Latrodectus hesperus],gi|318087032|gb|ADV40108.1|,1e-81, 253	0	0
CUFF.37882.1_Ste	astacin-like metalloprotease [Latrodectus hesperus],gi|318087032|gb|ADV40108.1|,2e-95, 288	0	0
CUFF.39266.1_Ste	astacin-like metalloprotease [Latrodectus hesperus],gi|318087032|gb|ADV40108.1|,3e-131, 380	1	0						4	1.1227	0.472788
17456_denovo.path1.1_Ste	astacin-like metalloprotease [Latrodectus hesperus],gi|318087032|gb|ADV40108.1|,3e-34, 126	0	0
CUFF.20193.1_Ste	astacin-like metalloprotease [Latrodectus hesperus],gi|318087032|gb|ADV40108.1|,4e-44, 154	0	0
gene.g157.t1.1_Ste	astacin-like metalloprotease [Latrodectus hesperus],gi|318087032|gb|ADV40108.1|,4e-61, 199	0	0
CUFF.44450.1_Ste	astacin-like metalloprotease [Latrodectus hesperus],gi|318087032|gb|ADV40108.1|,4e-71, 227	0	0
CUFF.45239.1_Ste	astacin-like metalloprotease [Latrodectus hesperus],gi|318087032|gb|ADV40108.1|,4e-72, 230	1	0			4	0.116474	0.0044679
CUFF.39277.1_Ste	astacin-like metalloprotease [Latrodectus hesperus],gi|318087032|gb|ADV40108.1|,5e-131, 380	0	0
CUFF.22291.1_Ste	astacin-like metalloprotease [Latrodectus hesperus],gi|318087032|gb|ADV40108.1|,6e-75, 236	0	0
CUFF.44495.1_Ste	astacin-like metalloprotease [Latrodectus hesperus],gi|318087032|gb|ADV40108.1|,8e-103, 308	0	0
CUFF.82725.1_Ste	astacin-like metalloprotease [Latrodectus hesperus],gi|318087032|gb|ADV40108.1|,9e-71, 226	0	0
CUFF.45242.1_Ste	astacin-like metalloprotease [Limulus polyphemus],gi|195972532|emb|CAQ16892.1|,1e-61, 204	0	0
CUFF.78733.1_Ste	astacin-like metalloprotease [Limulus polyphemus],gi|195972532|emb|CAQ16892.1|,1e-70, 226	0	0
CUFF.78762.1_Ste	astacin-like metalloprotease [Limulus polyphemus],gi|195972532|emb|CAQ16892.1|,2e-72, 230	0	0
CUFF.76234.3_Ste	astacin-like metalloprotease [Limulus polyphemus],gi|195972532|emb|CAQ16892.1|,3e-73, 233	0	0
CUFF.82756.1_Ste	astacin-like metalloprotease [Limulus polyphemus],gi|195972532|emb|CAQ16892.1|,7e-76, 240	0	0
CUFF.12833.1_Ste	ASTA_PACLE RecName: Full=Astakine; AltName: Full=Prokineticin-like cytokine; Flags: Precursor,gi|74897765|sp|Q56R11.1|ASTA_PACLE,0.002,41.2	0	0
CUFF.40271.1_Ste	B1H2_LOXIN RecName: Full=Sphingomyelin phosphodiesterase D LiSicTox-betaIA1ii; AltName: Full=Dermonecrotic protein-like II; AltName: Full=Loxtox i7; AltName: Full=Sphingomyelin phosphodiesterase D 7; Short=SMD 7; Short=Smase D 7; Short=Sphingomyelin	0	0
CUFF.27193.1_Ste	BarH-like 1 homeobox protein [Harpegnathos saltator],gi|307198461|gb|EFN79395.1|,7e-50, 170	0	0
CUFF.42872.1_Ste	Bloom syndrome protein-like protein [Acromyrmex echinatior],gi|332023927|gb|EGI64145.1|,4e-15,81.6	0	0
CUFF.67966.1_Ste	BRE_BRAFL RecName: Full=BRCA1-A complex subunit BRE; AltName: Full=BRCA1/BRCA2-containing complex subunit 45; AltName: Full=Brain and reproductive organ-expressed protein,gi|229621693|sp|B6NXD5.1|BRE_BRAFL,3e-83, 268	0	0
CUFF.12375.1_Ste	BRF1 homolog, subunit of RNA polymerase III transcription initiation factor IIIB [Xenopus laevis],gi|162287069|ref|NP_001088063.1|,1e-27, 123	0	0
CUFF.5664.1_Ste	BV8_BOMVA RecName: Full=Prokineticin Bv8; Flags: Precursor,gi|17372860|sp|Q9PW66.1|BV8_BOMVA,4e-05,46.6	0	0
CUFF.80772.2_Ste	calcium activated chloride channel [Xenopus laevis],gi|338161002|dbj|BAK40917.1|,9e-38, 161	0	0
CUFF.16943.1_Ste	calcium-binding protein, putative [Ixodes scapularis],gi|241592421|ref|XP_002403973.1|,4e-87, 273	0	0
CUFF.18445.1_Ste	calcium-transporting atpase sarcoplasmic/endoplasmic reticulum type (calcium pump) [Aedes aegypti],gi|157113753|ref|XP_001652085.1|,0.0,1678	0	0
CUFF.59530.1_Ste	calreticulin [Ixodes scapularis],gi|39726015|gb|AAR29959.1|,0.0, 570	0	0
CUFF.60696.2_Ste	calsequestrin-2 precursor [Gallus gallus],gi|46093996|ref|NP_989857.1|,4e-40, 158	0	0
CUFF.73807.1_Ste	Canopy3, putative [Ixodes scapularis],gi|241748782|ref|XP_002412473.1|,6e-80, 249	0	0
CUFF.54218.1_Ste	carbonic anhydrase [Opsanus beta],gi|255689834|gb|ACU30149.1|,9e-45, 160	0	0
CUFF.12930.1_Ste	carboxypeptidase inhibitor precursor [Bombyx mori],gi|164448666|ref|NP_001106745.1|,5e-05,46.6	0	0
CUFF.60290.1_Ste	cathepsin D [Pinctada maxima],gi|336454164|gb|AEI58896.1|,0.0, 530	0	0
CUFF.52566.1_Ste	cathepsin L-like cysteine proteinase [Tenebrio molitor],gi|30023547|gb|AAO48766.2|,5e-162, 466	0	0
CUFF.40281.2_Ste	cell adhesion molecule, putative [Ixodes scapularis],gi|241738292|ref|XP_002414055.1|,0.0, 625	0	0
CUFF.13277.1_Ste	CG10407-PA-like protein [Blattella germanica],gi|237761902|emb|CAR94537.1|,6e-13,73.6	0	0
CUFF.56460.2_Ste	citrate synthase, putative [Ixodes scapularis],gi|241651541|ref|XP_002411280.1|,0.0, 701	0	0
CUFF.14359.1_Ste	Col protein [Suberites domuncula],gi|18076175|emb|CAC81019.1|,2e-19,92.0	2	0						3	0.200475	0.103528	4	0.188148	0.0104954
CUFF.67959.1_Ste	complement component 3 [Tachypleus tridentatus],gi|216409678|dbj|BAH02276.1|,2e-145, 473	0	0
CUFF.75371.1_Ste	complement component 3-like protein [Carcinoscorpius rotundicauda],gi|33325642|gb|AAQ08323.1|,8e-30, 125	0	0
CUFF.66066.1_Ste	CP8 precursor [Bombyx mori],gi|51594279|gb|AAU08172.1|,0.010,39.3	0	0
CUFF.3061.1_Ste	CRE-SLT-1 protein [Caenorhabditis remanei],gi|308488251|ref|XP_003106320.1|,9e-15,82.8	0	0
CUFF.10483.1_Ste	CUFF.10483.1_Ste	0	0
CUFF.10491.1_Ste	CUFF.10491.1_Ste	0	0
CUFF.12297.1_Ste	CUFF.12297.1_Ste	0	0
CUFF.14344.1_Ste	CUFF.14344.1_Ste	1	0									3	0.0669877	0.0336983
CUFF.16977.1_Ste	CUFF.16977.1_Ste	0	0
CUFF.17764.1_Ste	CUFF.17764.1_Ste	0	0
CUFF.18558.1_Ste	CUFF.18558.1_Ste	0	0
CUFF.20482.1_Ste	CUFF.20482.1_Ste	0	0
CUFF.23224.1_Ste	CUFF.23224.1_Ste	0	0
CUFF.24397.1_Ste	CUFF.24397.1_Ste	0	0
CUFF.25720.1_Ste	CUFF.25720.1_Ste	0	0
CUFF.25991.2_Ste	CUFF.25991.2_Ste	0	0
CUFF.26937.1_Ste	CUFF.26937.1_Ste	0	0
CUFF.29774.1_Ste	CUFF.29774.1_Ste	0	0
CUFF.31801.1_Ste	CUFF.31801.1_Ste	0	0
CUFF.33492.1_Ste	CUFF.33492.1_Ste	2	0									4	0.0707546	0.00713762				4	0.0489623	0.0136977
CUFF.33511.1_Ste	CUFF.33511.1_Ste	0	0
CUFF.37769.1_Ste	CUFF.37769.1_Ste	0	0
CUFF.38501.1_Ste	CUFF.38501.1_Ste	0	0
CUFF.41924.1_Ste	CUFF.41924.1_Ste	0	0
CUFF.4224.1_Ste	CUFF.4224.1_Ste	0	0
CUFF.43655.1_Ste	CUFF.43655.1_Ste	0	0
CUFF.43827.1_Ste	CUFF.43827.1_Ste	0	0
CUFF.45075.1_Ste	CUFF.45075.1_Ste	0	0
CUFF.49221.1_Ste	CUFF.49221.1_Ste	0	0
CUFF.53717.1_Ste	CUFF.53717.1_Ste	0	0
CUFF.54985.1_Ste	CUFF.54985.1_Ste	0	0
CUFF.56151.1_Ste	CUFF.56151.1_Ste	0	0
CUFF.57001.2_Ste	CUFF.57001.2_Ste	0	0
CUFF.59544.1_Ste	CUFF.59544.1_Ste	0	0
CUFF.60716.1_Ste	CUFF.60716.1_Ste	0	0
CUFF.62041.2_Ste	CUFF.62041.2_Ste	0	0
CUFF.62357.1_Ste	CUFF.62357.1_Ste	0	0
CUFF.65653.1_Ste	CUFF.65653.1_Ste	0	0
CUFF.68466.1_Ste	CUFF.68466.1_Ste	0	0
CUFF.70448.1_Ste	CUFF.70448.1_Ste	0	0
CUFF.7131.1_Ste	CUFF.7131.1_Ste	0	0
CUFF.71784.1_Ste	CUFF.71784.1_Ste	0	0
CUFF.73283.1_Ste	CUFF.73283.1_Ste	0	0
CUFF.74972.1_Ste	CUFF.74972.1_Ste	0	0
CUFF.74981.1_Ste	CUFF.74981.1_Ste	0	0
CUFF.76594.1_Ste	CUFF.76594.1_Ste	0	0
CUFF.78135.1_Ste	CUFF.78135.1_Ste	0	0
CUFF.80262.1_Ste	CUFF.80262.1_Ste	0	0
CUFF.33008.1_Ste	cyclophilin B precursor, putative [Ixodes scapularis],gi|241171270|ref|XP_002410624.1|,6e-70, 220	0	0
CUFF.67318.2_Ste	cysteine proteinase cathepsin L [Haplopelma schmidti],gi|197210373|gb|ACH48194.1|,3e-04,47.4	0	0
CUFF.56526.1_Ste	Cysteine-rich venom protease-b	1	0			4	0.170792	0.0134043
CUFF.33395.1_Ste	CYTL_TACTR RecName: Full=L-cystatin; Flags: Precursor,gi|47115697|sp|Q7M429.1|CYTL_TACTR,4e-15,75.5	1	0						3	0.101383	0.0509013
CUFF.77241.2_Ste	deoxyribonuclease ii [Aedes aegypti],gi|157132409|ref|XP_001656030.1|,1e-72, 240	0	0
CUFF.35363.1_Ste	dj-1beta [Drosophila melanogaster],gi|28571932|ref|NP_651825.3|,4e-63, 204	0	0
CUFF.26573.1_Ste	DNA excision repair protein ERCC-6, putative [Ixodes scapularis],gi|242002592|ref|XP_002435939.1|,0.0, 650	0	0
CUFF.5673.1_Ste	dumpy [Drosophila melanogaster],gi|221472639|ref|NP_787974.4|,0.008,48.1	0	0
CUFF.9242.1_Ste	E1-E2 ATPase, putative [Ixodes scapularis],gi|241564310|ref|XP_002401874.1|,0.0,1506	0	0
CUFF.67710.1_Ste	Endoprotease FURIN [Spodoptera frugiperda],gi|1167860|emb|CAA93116.1|,0.0, 696	0	0
CUFF.27593.1_Ste	endoribonuclease Dicer [Danio rerio],gi|238814324|ref|NP_001154925.1|,1e-150, 494	0	0
CUFF.45146.2_Ste	eph receptor tyrosine kinase, putative [Ixodes scapularis],gi|241839420|ref|XP_002415239.1|,0.0,1296	0	0
gene.g13295.t1.1_Ste	epstein-Barr nuclear antigen 1 [Puccinia graminis f. sp. tritici CRL 75-36-700-3],gi|331247730|ref|XP_003336492.1|,4e-10,68.6	0	0
CUFF.17322.1_Ste	erythrocyte band 7 integral membrane protein, putative [Ixodes scapularis],gi|241171513|ref|XP_002410655.1|,7e-129, 378	0	0
CUFF.7524.1_Ste	Exosome complex exonuclease RRP40 [Camponotus floridanus],gi|307191134|gb|EFN74832.1|,1e-42, 151	0	0
CUFF.32976.1_Ste	F0F1-type ATP synthase, beta subunit, putative [Ixodes scapularis],gi|241729762|ref|XP_002413810.1|,0.0, 721	0	0
CUFF.70461.1_Ste	FACT complex subunit spt16, putative [Ixodes scapularis],gi|241257810|ref|XP_002404664.1|,0.0,1486	0	0
CUFF.79989.1_Ste	Fasciclin-2 precursor, putative [Pediculus humanus corporis],gi|242012393|ref|XP_002426917.1|,7e-120, 392	0	0
CUFF.29510.1_Ste	ferritin heavy-chain [Argas monolakensis],gi|114152934|gb|ABI52633.1|,1e-99, 295	0	0
CUFF.41612.1_Ste	flavin-containing monooxygenase, putative [Ixodes scapularis],gi|241802176|ref|XP_002414517.1|,3e-144, 436	0	0
CUFF.17543.1_Ste	GDI-1 GDP dissociation inhibitor, putative [Ixodes scapularis],gi|241273677|ref|XP_002406620.1|,0.0, 816	0	0
CUFF.43739.1_Ste	GDI-1 GDP dissociation inhibitor, putative [Ixodes scapularis],gi|241273677|ref|XP_002406620.1|,2e-70, 228	0	0
CUFF.39757.1_Ste	glutathione S-transferase delta [Locusta migratoria],gi|312982517|gb|ADR30117.1|,2e-77, 242	0	0
CUFF.72588.1_Ste	glutathione S-transferase [Haemaphysalis longicornis],gi|34539115|gb|AAQ74441.1|,1e-85, 263	0	0
CUFF.64591.1_Ste	glutathione S-transferase [Haemaphysalis longicornis],gi|34539115|gb|AAQ74441.1|,2e-69, 222	0	0
CUFF.57843.1_Ste	glutathione S-transferase [Haemaphysalis longicornis],gi|34539115|gb|AAQ74441.1|,2e-75, 237	0	0
CUFF.21496.1_Ste	gluthatione S-transferase [Araneus ventricosus],gi|56684879|gb|AAW22541.1|,3e-109, 323	0	0
CUFF.6716.1_Ste	glyceraldehyde 3-phosphate dehydrogenase [Schistosoma japonicum],gi|257209371|emb|CAX80223.1|,1e-89, 275	0	0
CUFF.1319.1_Ste	glycine N-methyltransferase, putative [Ixodes scapularis],gi|241643370|ref|XP_002411051.1|,1e-127, 375	0	0
CUFF.67005.1_Ste	glycolate oxidase, putative [Ixodes scapularis],gi|242000604|ref|XP_002434945.1|,6e-23,98.6	0	0
CUFF.69905.1_Ste	glyoxylate/hydroxypyruvate reductase, putative [Ixodes scapularis],gi|241619707|ref|XP_002407150.1|,2e-150, 436	0	0
CUFF.20186.1_Ste	GM2 ganglioside activator precursor [Xenopus laevis],gi|147901940|ref|NP_001090248.1|,2e-12,70.5	1	0									4	0.0269603	0.00768165
CUFF.12566.1_Ste	H14C1_HAPHA RecName: Full=Hainantoxin-XIV-3; Short=HNTX-XIV-3; Flags: Precursor,gi|310946822|sp|D2Y2E1.1|H14C1_HAPHA,2e-05,47.0	0	0
CUFF.13907.1_Ste	H14C3_HAPHA RecName: Full=Hainantoxin-XIV-3.3; Short=HNTX-XIV-3.3; Flags: Precursor,gi|310946824|sp|D2Y2E3.1|H14C3_HAPHA,2e-13,68.2	0	0
CUFF.49913.1_Ste	H14H1_HAPHA RecName: Full=Hainantoxin-XIV-8; Short=HNTX-XIV-8; Flags: Precursor,gi|310946828|sp|D2Y2E7.1|H14H1_HAPHA,2e-04,43.9	0	0
CUFF.48658.1_Ste	heat shock protein [Ixodes scapularis],gi|241998156|ref|XP_002433721.1|,2e-50, 164	0	0
CUFF.59096.1_Ste	heat shock protein, putative [Ixodes scapularis],gi|241153675|ref|XP_002407132.1|,0.0,1180	1	0			4	0.0602004	0.00477718
CUFF.67439.1_Ste	heat shock protein, putative [Ixodes scapularis],gi|241998026|ref|XP_002433656.1|,0.0,1019	0	0
CUFF.8114.1_Ste	histone H2B, putative [Ixodes scapularis],gi|241568982|ref|XP_002402621.1|,3e-72, 221	0	0
CUFF.72445.2_Ste	homologue of Sarcophaga 26,29kDa proteinase [Periplaneta americana],gi|6448469|dbj|BAA86911.1|,0.0, 623	0	0
CUFF.30790.1_Ste	hydrolase/acyltransferase, putative [Ixodes scapularis],gi|241632862|ref|XP_002410390.1|,5e-26, 113	0	0
CUFF.59850.1_Ste	hypothetical protein BRAFLDRAFT_125499 [Branchiostoma floridae],gi|260826748|ref|XP_002608327.1|,2e-40, 145	0	0
CUFF.22410.1_Ste	hypothetical protein G5I_05069 [Acromyrmex echinatior],gi|332026247|gb|EGI66386.1|,0.008,41.2	0	0
CUFF.64476.1_Ste	hypothetical protein G5I_14528 [Acromyrmex echinatior],gi|332016578|gb|EGI57459.1|,9e-04,52.8	0	0
CUFF.50883.1_Ste	hypothetical protein IscW_ISCW016895 [Ixodes scapularis],gi|241156199|ref|XP_002407718.1|,5e-13,79.3	0	0
CUFF.43785.1_Ste	hypothetical protein [Latrodectus hesperus],gi|318087230|gb|ADV40207.1|,5e-10,63.5	0	0
CUFF.21683.1_Ste	hypothetical protein [Latrodectus hesperus],gi|318087482|gb|ADV40330.1|,4e-93, 285	0	0
CUFF.31282.1_Ste	hypothetical protein [Latrodectus hesperus],gi|318087504|gb|ADV40341.1|,3e-09,57.8	0	0
CUFF.41920.1_Ste	hypothetical protein [Lycosa singoriensis],gi|161669232|gb|ABX75468.1|,8e-04,45.4	0	0
CUFF.55008.1_Ste	hypothetical protein [Lycosa singoriensis],gi|161669232|gb|ABX75468.1|,9e-07,54.7	0	0
CUFF.68403.1_Ste	hypothetical protein [Opisthacanthus cayaporum],gi|240247629|emb|CAX51409.1|,2e-08,59.3	2	0									4	0.332666	0.0113031				4	0.378823	0.0225064
CUFF.33495.1_Ste	hypothetical secreted protein [Hottentotta judaicus],gi|324497781|gb|ADY39539.1|,0.001,46.2	0	0
CUFF.33478.1_Ste	hypothetical secreted protein [Hottentotta judaicus],gi|324497781|gb|ADY39539.1|,5e-04,46.6	0	0
CUFF.31537.1_Ste	interferon-gamma-inducible lysosomal thiol reductase [Pinctada fucata],gi|260066200|gb|ACX30641.1|,3e-15,75.9	0	0
CUFF.36415.1_Ste	intracellular coagulation inhibitor precursor [Tachypleus tridentatus],gi|441214|dbj|BAA03374.1|,2e-92, 295	0	0
CUFF.3476.1_Ste	KOG3882-like protein [Ornithodoros moubata],gi|45386077|gb|AAS59856.1|,3e-31, 126	0	0
CUFF.5670.1_Ste	Kunitz-like protease inhibitor precursor [Latrodectus hesperus],gi|318087082|gb|ADV40132.1|,3e-54, 185	0	0
CUFF.6763.1_Ste	Kunitz-like protease inhibitor precursor [Latrodectus hesperus],gi|318087082|gb|ADV40132.1|,4e-103, 318	2	0									4	0.184623	0.00908382	3	0.336851	0.168769
CUFF.22755.1_Ste	laminin, alpha 2, isoform CRA_a [Mus musculus],gi|148672868|gb|EDL04815.1|,7e-04,47.0	0	0
CUFF.72018.1_Ste	leucine rich repeat transmembrane neuronal 4 [Lycosa singoriensis],gi|161669208|gb|ABX75456.1|,1e-22, 103	0	0
CUFF.72012.1_Ste	leucine rich repeat transmembrane neuronal 4 [Lycosa singoriensis],gi|161669208|gb|ABX75456.1|,2e-31, 127	0	0
CUFF.79456.1_Ste	leucine rich repeat transmembrane neuronal 4 [Lycosa singoriensis],gi|161669208|gb|ABX75456.1|,2e-31, 127	0	0
CUFF.74455.1_Ste	leucine rich repeat transmembrane neuronal 4 [Lycosa singoriensis],gi|161669208|gb|ABX75456.1|,3e-20,95.9	0	0
CUFF.36591.1_Ste	leucine rich repeat transmembrane neuronal 4 [Lycosa singoriensis],gi|161669208|gb|ABX75456.1|,3e-36, 139	0	0
CUFF.72587.1_Ste	leucine rich repeat transmembrane neuronal 4 [Lycosa singoriensis],gi|161669208|gb|ABX75456.1|,8e-24, 106	0	0
CUFF.58336.1_Ste	LOC100101310 protein [Xenopus laevis],gi|148744518|gb|AAI42583.1|,3e-144, 449	0	0
CUFF.79894.1_Ste	LYR motif-containing protein, putative [Ixodes scapularis],gi|241676665|ref|XP_002412569.1|,1e-24,98.2	0	0
CUFF.9324.1_Ste	lysosomal alpha-mannosidase precursor [Danio rerio],gi|62122855|ref|NP_001014354.1|,0.0, 650	0	0
CUFF.14955.1_Ste	malate dehydrogenase, mitochondrial precursor [Pongo abelii],gi|197097702|ref|NP_001127677.1|,3e-173, 495	0	0
CUFF.41470.1_Ste	MAM-containing astacin-like metalloprotease [Limulus polyphemus],gi|195972534|emb|CAQ16893.1|,3e-13,74.3	0	0
CUFF.72013.1_Ste	membrane glycoprotein LIG-1, putative [Ixodes scapularis],gi|241171432|ref|XP_002410646.1|,2e-23, 105	1	0			3	0.137524	0.0715043
CUFF.80859.1_Ste	membrane glycoprotein LIG-1, putative [Ixodes scapularis],gi|241171432|ref|XP_002410646.1|,7e-19,92.8	1	0						4	0.0729321	0.0109024
CUFF.22104.1_Ste	Membrane venom metalloendopeptidase	0	0
CUFF.51294.1_Ste	methyltransferase-like protein [Latrodectus hesperus],gi|318087058|gb|ADV40120.1|,2e-12,70.5	0	0
CUFF.55978.1_Ste	Microtubule-associated proteins 1A/1B light chain 3A precursor [Caligus rogercresseyi],gi|225711454|gb|ACO11573.1|,3e-64, 201	0	0
CUFF.53026.1_Ste	midgut serine proteinase-3 [Rhipicephalus appendiculatus],gi|18958004|gb|AAL79567.1|,3e-75, 253	1	0									3	0.197996	0.100387
CUFF.70231.1_Ste	Mitogen-activated protein kinase kinase kinase 15 [Acromyrmex echinatior],gi|332027798|gb|EGI67863.1|,0.0,1581	0	0
CUFF.53195.1_Ste	multifunctional chaperone, putative [Ixodes scapularis],gi|241690490|ref|XP_002411773.1|,2e-177, 499	0	0
CUFF.38753.1_Ste	myosin i [Aedes aegypti],gi|157130852|ref|XP_001662030.1|,0.0,1063	0	0
CUFF.3048.1_Ste	MYSP_BOOMI RecName: Full=Paramyosin,gi|42559470|sp|Q86RN8.1|MYSP_BOOMI,2e-10,69.7	0	0
CUFF.69264.1_Ste	n-synaptobrevin [Gryllus bimaculatus],gi|333033757|dbj|BAK23255.1|,2e-28, 110	0	0
CUFF.58916.1_Ste	NEK1 protein [Homo sapiens],gi|116284336|gb|AAH15147.1|,6e-131, 410	0	0
CUFF.31745.1_Ste	neuroendocrine convertase 1 precursor [Danio rerio],gi|212549686|ref|NP_001131134.1|,0.0, 720	0	0
CUFF.20291.1_Ste	nidogen-related basement membrane protein [Latrodectus hesperus],gi|318087556|gb|ADV40368.1|,6e-73, 226	0	0
CUFF.61524.1_Ste	Niemann-Pick C1 protein precursor [Mus musculus],gi|89242146|ref|NP_032746.2|,0.0, 938	0	0
CUFF.3771.1_Ste	notch 2 [Daphnia pulex],gi|321466278|gb|EFX77274.1|,2e-09,66.2	0	0
CUFF.43833.1_Ste	Nuclear and cytoplasmic polyadenylated RNA-binding protein PUB1, putative [Pediculus humanus corporis],gi|242016244|ref|XP_002428739.1|,7e-89, 291	0	0
CUFF.54460.1_Ste	oligosaccharyl transferase, putative [Ixodes scapularis],gi|241732384|ref|XP_002413853.1|,0.0,1113	0	0
gene.g49730.t1.1_Ste	P2X receptor [Rhipicephalus microplus],gi|309274637|gb|ADO64254.1|,9e-39, 145	0	0
CUFF.13448.1_Ste	p70 ribosomal protein S6 kinase [Gryllus bimaculatus],gi|309381131|dbj|BAJ23066.1|,9e-72, 224	0	0
CUFF.65386.1_Ste	Pancreatic elastase [Dicentrarchus labrax],gi|317418748|emb|CBN80786.1|,2e-05,48.5	0	0
CUFF.82682.1_Ste	Pancreatic triacylglycerol lipase precursor, putative [Pediculus humanus corporis],gi|242004815|ref|XP_002423272.1|,1e-23, 107	1	0									3	0.0423418	0.0215755
CUFF.55284.1_Ste	pantetheinase precursor [Rattus norvegicus],gi|71043730|ref|NP_001020794.1|,5e-77, 261	1	0						3	0.0903525	0.0452995
gene.g32328.t1.1_Ste	Pao retrotransposon peptidase superfamily [Trichinella spiralis],gi|339257282|ref|XP_003370011.1|,1e-25, 119	0	0
CUFF.7130.1_Ste	patoxin-a subunit [Pterois antennata],gi|328671576|dbj|BAK18812.1|,0.002,47.4	0	0
CUFF.31560.1_Ste	Pdia4 protein [Danio rerio],gi|108742052|gb|AAI17630.1|,0.0, 617	0	0
CUFF.45406.1_Ste	peptidoglycan recognition protein, putative [Ixodes scapularis],gi|241696477|ref|XP_002413091.1|,3e-46, 160	0	0
CUFF.81637.1_Ste	peritrophic membrane chitin binding protein [Culex quinquefasciatus],gi|170041657|ref|XP_001848571.1|,3e-100, 314	0	0
CUFF.66268.1_Ste	peritrophic membrane protein 3 [Holotrichia oblita],gi|237825131|gb|ACR20470.1|,4e-23, 110	0	0
CUFF.81333.1_Ste	peritrophin 1 [Mamestra configurata],gi|30692103|gb|AAP33177.1|,5e-72, 278	0	0
CUFF.22805.1_Ste	phosphatidylethanolamine-binding protein [Loa loa],gi|312068838|ref|XP_003137401.1|,2e-16,82.0	0	0
CUFF.52373.1_Ste	phosphatidylethanolamine-binding protein, putative [Pediculus humanus corporis],gi|242017074|ref|XP_002429018.1|,6e-87, 266	0	0
CUFF.79925.1_Ste	phosphotidylinositol phosphatase PTPRQ precursor [Rattus norvegicus],gi|12621078|ref|NP_075214.1|,3e-137, 479	0	0
CUFF.5030.1_Ste	phosphotriesterase-related protein [Xenopus laevis],gi|147905332|ref|NP_001080454.1|,9e-87, 271	0	0
CUFF.32923.1_Ste	PI-PLC X domain-containing protein 1 [Acromyrmex echinatior],gi|332020999|gb|EGI61392.1|,3e-57, 206	1	0												3	0.111774	0.0565885
CUFF.43071.2_Ste	pipecolic acid oxidase [Xenopus laevis],gi|148234506|ref|NP_001090110.1|,2e-33, 132	1	0						4	0.203794	0.00766686
CUFF.36318.1_Ste	Plexin domain-containing protein, putative [Ixodes scapularis],gi|241586870|ref|XP_002403901.1|,1e-96, 301	0	0
CUFF.39888.1_Ste	polyprotein [Drosophila melanogaster],gi|209552794|gb|ACI62137.1|,1e-06,55.1	0	0
CUFF.37297.2_Ste	Prcp protein [Mus musculus],gi|32967631|gb|AAH55022.1|,2e-175, 511	0	0
CUFF.29793.2_Ste	predicted protein [Nematostella vectensis],gi|156379432|ref|XP_001631461.1|,0.002,48.1	0	0
CUFF.69231.1_Ste	PREDICTED: 3-ketoacyl-CoA thiolase, mitochondrial [Monodelphis domestica],gi|126320749|ref|XP_001372730.1|,0.0, 531	0	0
CUFF.76759.1_Ste	PREDICTED: alpha-actinin, sarcomeric-like isoform 1 [Bombus terrestris],gi|340721945|ref|XP_003399373.1|,0.0,1562	0	0
CUFF.5770.1_Ste	PREDICTED: amyloid beta (A4) precursor-like protein 2 [Oryctolagus cuniculus],gi|291383581|ref|XP_002708890.1|,3e-16,80.9	0	0
CUFF.49474.1_Ste	PREDICTED: angiotensin-converting enzyme-like [Bombus terrestris],gi|340711863|ref|XP_003394487.1|,0.0, 646	1	0						3	0.11533	0.0589417
CUFF.31522.1_Ste	PREDICTED: apolipoprotein D-like [Acyrthosiphon pisum],gi|193654835|ref|XP_001951488.1|,7e-12,65.5	0	0
CUFF.29840.1_Ste	PREDICTED: apolipoprotein D-like [Acyrthosiphon pisum],gi|328719924|ref|XP_003246902.1|,7e-04,43.1	0	0
CUFF.7231.1_Ste	PREDICTED: apolipoprotein D-like [Saccoglossus kowalevskii],gi|291241290|ref|XP_002740546.1|,6e-40, 144	2	0						3	0.0554309	0.0285981				3	0.0420629	0.0213172
CUFF.65742.1_Ste	PREDICTED: beta-glucuronidase-like [Danio rerio],gi|326667534|ref|XP_003198617.1|,0.0, 640	1	0												4	0.043447	0.00439183
CUFF.12472.1_Ste	PREDICTED: catalase, partial [Saccoglossus kowalevskii],gi|291237848|ref|XP_002738841.1|,3e-171, 496	1	0															3	0.0171235	0.00876292
CUFF.3265.1_Ste	PREDICTED: CD97 antigen-like [Xenopus (Silurana) tropicalis],gi|301611898|ref|XP_002935464.1|,3e-10,70.9	1	0						4	0.316158	0.00332115
CUFF.35381.1_Ste	PREDICTED: Cdc20-like [Saccoglossus kowalevskii],gi|291244309|ref|XP_002742040.1|,3e-137, 408	0	0
CUFF.1143.1_Ste	PREDICTED: CG1637-like [Saccoglossus kowalevskii],gi|291230782|ref|XP_002735344.1|,0.0, 576	0	0
CUFF.2336.1_Ste	PREDICTED: CG8067-like [Saccoglossus kowalevskii],gi|291231054|ref|XP_002735475.1|,3e-41, 153	0	0
CUFF.54866.1_Ste	PREDICTED: coiled-coil domain-containing protein 19, mitochondrial-like [Amphimedon queenslandica],gi|340376536|ref|XP_003386788.1|,5e-52, 194	0	0
CUFF.37127.1_Ste	PREDICTED: CWF19-like protein 2-like [Anolis carolinensis],gi|327269094|ref|XP_003219330.1|,4e-112, 373	0	0
CUFF.64569.1_Ste	PREDICTED: cyclin-related protein FAM58A-like isoform 1 [Apis mellifera],gi|328778851|ref|XP_003249557.1|,2e-15,79.0	0	0
CUFF.38530.1_Ste	PREDICTED: cystathionine gamma-lyase-like isoform 1 [Callithrix jacchus],gi|296208247|ref|XP_002751000.1|,0.0, 533	0	0
CUFF.53156.1_Ste	PREDICTED: dedicator of cytokinesis protein 3-like, partial [Acyrthosiphon pisum],gi|328713241|ref|XP_001943146.2|,1e-39, 149	0	0
CUFF.8837.1_Ste	PREDICTED: deoxyribonuclease I-like 3-like [Saccoglossus kowalevskii],gi|291234349|ref|XP_002737107.1|,4e-63, 219	0	0
CUFF.57558.1_Ste	PREDICTED: dihydrolipoyllysine-residue succinyltransferase component of 2-oxoglutarate dehydrogenase complex, mitochondrial-like [Saccoglossus kowalevskii],gi|291238464|ref|XP_002739150.1|,2e-180, 525	0	0
CUFF.46521.1_Ste	PREDICTED: dipeptidyl peptidase 1-like [Monodelphis domestica],gi|126327832|ref|XP_001363345.1|,4e-177, 515	0	0
CUFF.36934.1_Ste	PREDICTED: diuretic hormone class 2-like isoform 1 [Bombus terrestris],gi|340714200|ref|XP_003395619.1|,2e-20,88.6	0	0
CUFF.65167.2_Ste	PREDICTED: ectonucleoside triphosphate diphosphohydrolase 3 [Sus scrofa],gi|335298896|ref|XP_003358428.1|,3e-79, 268	0	0
CUFF.74577.1_Ste	PREDICTED: endothelin-converting enzyme 1 [Apis mellifera],gi|328782544|ref|XP_394870.4|,1e-04,50.1	0	0
CUFF.48761.1_Ste	PREDICTED: f-box/LRR-repeat protein 4-like [Anolis carolinensis],gi|327261490|ref|XP_003215563.1|,2e-51, 185	0	0
CUFF.28530.1_Ste	PREDICTED: fibrillin 2-like, partial [Saccoglossus kowalevskii],gi|291232323|ref|XP_002736107.1|,3e-08,65.1	0	0
CUFF.58316.1_Ste	PREDICTED: gamma-glutamyl hydrolase A-like [Bombus terrestris],gi|340720772|ref|XP_003398804.1|,7e-84, 266	1	0															3	0.0175718	0.0092142
CUFF.19795.1_Ste	PREDICTED: glypican-4 [Equus caballus],gi|338729589|ref|XP_001490654.3|,1e-26, 114	0	0
CUFF.28326.1_Ste	PREDICTED: gremlin-2 [Canis lupus familiaris],gi|57089463|ref|XP_547488.1|,4e-27, 113	0	0
CUFF.1376.1_Ste	PREDICTED: heme-binding protein 2-like [Anolis carolinensis],gi|327277193|ref|XP_003223350.1|,2e-32, 125	0	0
CUFF.37219.1_Ste	PREDICTED: histone deacetylase 11-like [Saccoglossus kowalevskii],gi|291230574|ref|XP_002735241.1|,4e-145, 424	0	0
CUFF.74997.2_Ste	PREDICTED: lectin, galactose binding, soluble 8-like [Saccoglossus kowalevskii],gi|291242915|ref|XP_002741329.1|,6e-47, 171	0	0
CUFF.77159.2_Ste	PREDICTED: leucine rich repeat and sterile alpha motif containing 1-like [Saccoglossus kowalevskii],gi|291231264|ref|XP_002735585.1|,2e-136, 430	0	0
CUFF.48559.1_Ste	PREDICTED: lobe protein-like [Saccoglossus kowalevskii],gi|291232464|ref|XP_002736178.1|,2e-25, 110	0	0
CUFF.79220.1_Ste	PREDICTED: low density lipoprotein receptor-related protein 1-like, partial [Saccoglossus kowalevskii],gi|291231396|ref|XP_002735650.1|,4e-07,59.3	0	0
CUFF.36552.1_Ste	PREDICTED: low density lipoprotein receptor-related protein 10-like [Oryctolagus cuniculus],gi|291403537|ref|XP_002718107.1|,1e-05,53.9	0	0
CUFF.16342.1_Ste	PREDICTED: LOW QUALITY PROTEIN: sucrase-isomaltase, intestinal-like [Pongo abelii],gi|297672426|ref|XP_002814301.1|,6e-17,88.2	0	0
CUFF.13336.2_Ste	PREDICTED: LOW QUALITY PROTEIN: tenascin-X-like [Ailuropoda melanoleuca],gi|301788530|ref|XP_002929689.1|,8e-33, 147	0	0
gene.g54877.t1.1_Ste	PREDICTED: LReO_3-like [Saccoglossus kowalevskii],gi|291239145|ref|XP_002739485.1|,0.0, 713	0	0
CUFF.13328.1_Ste	PREDICTED: mannose receptor C type 1-like [Saccoglossus kowalevskii],gi|291241680|ref|XP_002740738.1|,2e-49, 189	2	0									4	0.0363919	0.00738876				3	0.0368447	0.019763
CUFF.69648.1_Ste	PREDICTED: melanotransferrin [Xenopus (Silurana) tropicalis],gi|301616889|ref|XP_002937877.1|,7e-70, 236	1	0						4	0.174558	0.00613864
CUFF.70428.1_Ste	PREDICTED: membrane metallo-endopeptidase-like 1-like [Bombus terrestris],gi|340723203|ref|XP_003399984.1|,3e-27, 119	0	0
CUFF.63763.1_Ste	PREDICTED: MHD domain-containing death-inducing protein-like, partial [Amphimedon queenslandica],gi|340385846|ref|XP_003391419.1|,3e-57, 199	0	0
CUFF.32509.1_Ste	PREDICTED: MOSC domain-containing protein 1, mitochondrial isoform 3 [Macaca mulatta],gi|109018203|ref|XP_001102284.1|,5e-46, 169	0	0
CUFF.7132.1_Ste	PREDICTED: neoverrucotoxin subunit beta-like [Danio rerio],gi|326665540|ref|XP_688767.5|,6e-09,65.9	1	0									4	0.0610457	0.0374272
CUFF.76153.2_Ste	PREDICTED: neural-cadherin-like [Xenopus (Silurana) tropicalis],gi|301609759|ref|XP_002934429.1|,9e-08,58.5	0	0
CUFF.58388.1_Ste	PREDICTED: neurexin-2-alpha-like [Bombus terrestris],gi|340727455|ref|XP_003402059.1|,4e-123, 398	0	0
CUFF.81780.2_Ste	PREDICTED: NF-X1-type zinc finger protein NFXL1-like [Danio rerio],gi|326679373|ref|XP_002666590.2|,4e-97, 321	0	0
CUFF.54986.1_Ste	PREDICTED: nucleolar GTP-binding protein 2-like [Bombus terrestris],gi|340712615|ref|XP_003394851.1|,0.0, 696	0	0
CUFF.71519.1_Ste	PREDICTED: pancreatic lipase-related protein 2 [Equus caballus],gi|194205633|ref|XP_001497749.2|,3e-69, 238	0	0
CUFF.8838.1_Ste	PREDICTED: peptidyl-prolyl cis-trans isomerase-like isoform 1 [Bombus terrestris],gi|340727885|ref|XP_003402265.1|,3e-94, 284	1	0			3	0.0821643	0.0411392
CUFF.5641.1_Ste	PREDICTED: phosphotidylinositol phosphatase PTPRQ-like [Anolis carolinensis],gi|327272836|ref|XP_003221190.1|,1e-87, 323	0	0
CUFF.37862.1_Ste	PREDICTED: prestin-like isoform 1 [Bombus terrestris],gi|340728583|ref|XP_003402600.1|,3e-149, 462	0	0
CUFF.75984.1_Ste	PREDICTED: probable ATP-dependent RNA helicase DDX23-like [Nasonia vitripennis],gi|156545118|ref|XP_001602070.1|,0.0,1078	0	0
CUFF.14972.1_Ste	PREDICTED: programmed cell death 6-interacting protein-like [Bombus terrestris],gi|340713150|ref|XP_003395111.1|,0.0, 775	0	0
CUFF.75731.1_Ste	PREDICTED: protein Malvolio-like isoform 1 [Nasonia vitripennis],gi|156552794|ref|XP_001600967.1|,0.0, 563	0	0
CUFF.57921.1_Ste	PREDICTED: protein SZT2-like [Bombus terrestris],gi|340728997|ref|XP_003402797.1|,3e-41, 162	0	0
CUFF.50090.1_Ste	PREDICTED: protocadherin Fat 4-like [Amphimedon queenslandica],gi|340382647|ref|XP_003389830.1|,1e-27, 125	0	0
CUFF.69963.1_Ste	PREDICTED: protocadherin Fat 4-like [Amphimedon queenslandica],gi|340382647|ref|XP_003389830.1|,5e-26, 122	1	0									4	0.109091	0.00512806
CUFF.65421.1_Ste	PREDICTED: putative phospholipase B-like 2-like [Xenopus (Silurana) tropicalis],gi|301619729|ref|XP_002939239.1|,7e-125, 379	1	0															4	0.0418602	0.00445137
CUFF.21644.1_Ste	PREDICTED: putative uncharacterized protein At4g01020, chloroplastic-like [Amphimedon queenslandica],gi|340380039|ref|XP_003388531.1|,7e-176, 574	0	0
CUFF.60786.1_Ste	PREDICTED: short-chain collagen C4-like [Amphimedon queenslandica],gi|340384214|ref|XP_003390609.1|,1e-06,53.5	0	0
CUFF.23343.1_Ste	PREDICTED: similar to AGAP001353-PA [Tribolium castaneum],gi|189234839|ref|XP_001812344.1|,8e-22, 100	0	0
CUFF.38624.1_Ste	PREDICTED: similar to AGAP003199-PA [Tribolium castaneum],gi|91084573|ref|XP_973821.1|,2e-60, 196	0	0
CUFF.42663.1_Ste	PREDICTED: similar to AGAP006510-PA isoform 1 [Tribolium castaneum],gi|91079794|ref|XP_966414.1|,3e-151, 452	0	0
CUFF.40615.1_Ste	PREDICTED: similar to AGAP010048-PA [Tribolium castaneum],gi|91094311|ref|XP_972253.1|,3e-62, 230	0	0
CUFF.67177.1_Ste	PREDICTED: similar to AGAP010676-PA [Tribolium castaneum],gi|91082183|ref|XP_971336.1|,8e-52, 187	0	0
CUFF.76678.1_Ste	PREDICTED: similar to AGAP012133-PA [Tribolium castaneum],gi|189236888|ref|XP_967419.2|,3e-30, 127	0	0
CUFF.7480.2_Ste	PREDICTED: similar to annexin B13a [Tribolium castaneum],gi|91090918|ref|XP_974058.1|,1e-123, 380	0	0
gene.g53865.t1.1_Ste	PREDICTED: similar to BEL12_AG transposon polyprotein [Tribolium castaneum],gi|189242082|ref|XP_001809963.1|,0.0, 756	0	0
gene.g20798.t1.1_Ste	PREDICTED: similar to BEL12_AG transposon polyprotein [Tribolium castaneum],gi|189242082|ref|XP_001809963.1|,0.0,1114	0	0
CUFF.26417.2_Ste	PREDICTED: similar to bridging integrator [Tribolium castaneum],gi|91077014|ref|XP_966444.1|,2e-145, 432	0	0
CUFF.24346.1_Ste	PREDICTED: similar to cathepsin L [Strongylocentrotus purpuratus],gi|72008176|ref|XP_780713.1|,2e-144, 422	0	0
CUFF.10565.1_Ste	PREDICTED: similar to CG15786 CG15786-PA [Tribolium castaneum],gi|189241864|ref|XP_971367.2|,9e-55, 186	0	0
CUFF.59675.1_Ste	PREDICTED: similar to CG34370 CG34370-PF [Tribolium castaneum],gi|91087963|ref|XP_972974.1|,4e-123, 402	0	0
CUFF.31878.1_Ste	PREDICTED: similar to CG3556 CG3556-PA [Tribolium castaneum],gi|91084685|ref|XP_968610.1|,3e-23, 109	0	0
CUFF.32431.1_Ste	PREDICTED: similar to CG5892 CG5892-PA [Ciona intestinalis],gi|198421178|ref|XP_002128751.1|,2e-99, 333	0	0
CUFF.10072.1_Ste	PREDICTED: similar to chromosome 9 open reading frame 90 [Tribolium castaneum],gi|91091476|ref|XP_966619.1|,2e-10,63.9	0	0
CUFF.54161.1_Ste	PREDICTED: similar to Col protein [Strongylocentrotus purpuratus],gi|115785370|ref|XP_001179840.1|,6e-05,49.3	0	0
CUFF.57157.1_Ste	PREDICTED: similar to d-lactate dehydrognease 2, putative [Tribolium castaneum],gi|189235632|ref|XP_001807867.1|,6e-101, 315	0	0
CUFF.7134.1_Ste	PREDICTED: similar to echinonectin, partial [Strongylocentrotus purpuratus],gi|115734091|ref|XP_001186697.1|,1e-12,71.2	0	0
CUFF.23010.1_Ste	PREDICTED: similar to futsch CG34387-PC [Tribolium castaneum],gi|189234535|ref|XP_972911.2|,7e-96, 356	0	0
CUFF.19781.1_Ste	PREDICTED: similar to G protein-coupled receptor 64 [Ciona intestinalis],gi|198425034|ref|XP_002122107.1|,2e-09,64.3	0	0
CUFF.19072.1_Ste	PREDICTED: similar to G protein-coupled receptor [Strongylocentrotus purpuratus],gi|115749062|ref|XP_788193.2|,1e-152, 483	0	0
CUFF.58355.2_Ste	PREDICTED: similar to GA14321-PA [Tribolium castaneum],gi|91080885|ref|XP_972748.1|,2e-61, 234	0	0
CUFF.16291.1_Ste	PREDICTED: similar to GL23246 [Hydra magnipapillata],gi|221130038|ref|XP_002155608.1|,4e-08,60.5	0	0
CUFF.49445.1_Ste	PREDICTED: similar to hCG1784522 [Taeniopygia guttata],gi|224044824|ref|XP_002192660.1|,1e-16,87.8	0	0
CUFF.13585.1_Ste	PREDICTED: similar to Histone H4 replacement CG3379-PC [Hydra magnipapillata],gi|221105967|ref|XP_002169072.1|,6e-65, 202	0	0
CUFF.5467.1_Ste	PREDICTED: similar to LOC495476 protein [Strongylocentrotus purpuratus],gi|115774640|ref|XP_780060.2|,3e-09,60.1	0	0
CUFF.7371.1_Ste	PREDICTED: similar to maleylacetoacetate isomerase [Strongylocentrotus purpuratus],gi|72006659|ref|XP_785986.1|,5e-82, 253	0	0
CUFF.76073.1_Ste	PREDICTED: similar to Maltase-glucoamylase (alpha-glucosidase) [Strongylocentrotus purpuratus],gi|115676777|ref|XP_797271.2|,3e-127, 414	0	0
CUFF.82814.1_Ste	PREDICTED: similar to MGC86371 protein, partial [Strongylocentrotus purpuratus],gi|115649202|ref|XP_001179884.1|,1e-59, 210	0	0
CUFF.49320.3_Ste	PREDICTED: similar to microneme protein 4 [Strongylocentrotus purpuratus],gi|115774655|ref|XP_794835.2|,1e-20, 107	0	0
CUFF.13341.1_Ste	PREDICTED: similar to microneme protein 4 [Strongylocentrotus purpuratus],gi|115920174|ref|XP_788037.2|,1e-08,64.7	0	0
CUFF.36283.1_Ste	PREDICTED: similar to notch homolog [Strongylocentrotus purpuratus],gi|115959197|ref|XP_001193433.1|,2e-42, 162	0	0
gene.g12206.t1.1_Ste	PREDICTED: similar to OSJNBa0059D20.6 [Strongylocentrotus purpuratus],gi|72012476|ref|XP_786277.1|,0.0,1016	0	0
CUFF.12546.1_Ste	PREDICTED: similar to phospholipase C [Tribolium castaneum],gi|189236103|ref|XP_001813325.1|,0.0, 649	0	0
CUFF.77891.2_Ste	PREDICTED: similar to polyhomeotic-like protein 2-like protein [Tribolium castaneum],gi|91079464|ref|XP_967245.1|,1e-10,72.8	0	0
CUFF.31154.2_Ste	PREDICTED: similar to RHO guanyl-nucleotide exchange factor [Tribolium castaneum],gi|189238697|ref|XP_967832.2|,1e-178, 558	0	0
CUFF.17862.1_Ste	PREDICTED: similar to sentrin/SUMO-specific protease 18 [Ciona intestinalis],gi|198427985|ref|XP_002131356.1|,7e-10,63.2	0	0
CUFF.32541.1_Ste	PREDICTED: similar to serine protease 13 [Tribolium castaneum],gi|91086153|ref|XP_969640.1|,2e-29, 120	0	0
CUFF.46798.1_Ste	PREDICTED: similar to slit protein [Tribolium castaneum],gi|91089843|ref|XP_970465.1|,4e-10,68.9	0	0
CUFF.28947.1_Ste	PREDICTED: similar to SUR5 [Strongylocentrotus purpuratus],gi|72150892|ref|XP_795289.1|,3e-55, 198	0	0
CUFF.50015.2_Ste	PREDICTED: sterol/retinol dehydrogenase-like [Oryctolagus cuniculus],gi|291409313|ref|XP_002720979.1|,2e-70, 243	0	0
CUFF.60789.1_Ste	PREDICTED: stonustoxin subunit beta [Danio rerio],gi|125843101|ref|XP_001334297.1|,7e-09,65.5	0	0
CUFF.23134.1_Ste	PREDICTED: tankyrase-1 [Macaca mulatta],gi|109085631|ref|XP_001090358.1|,0.0,1776	0	0
CUFF.9774.1_Ste	PREDICTED: tenascin XB-like [Saccoglossus kowalevskii],gi|291242799|ref|XP_002741293.1|,0.001,46.6	0	0
CUFF.74991.1_Ste	PREDICTED: tigger transposable element derived 6-like [Oryctolagus cuniculus],gi|291404414|ref|XP_002718425.1|,6e-14,76.3	0	0
CUFF.50079.1_Ste	PREDICTED: tolloid-like 2-like [Saccoglossus kowalevskii],gi|291233279|ref|XP_002736583.1|,9e-18,94.7	0	0
CUFF.22686.1_Ste	PREDICTED: topoisomerase (DNA) III beta-like [Saccoglossus kowalevskii],gi|291227018|ref|XP_002733487.1|,2e-05,58.5	0	0
CUFF.79056.1_Ste	PREDICTED: transmembrane protein 209 [Danio rerio],gi|326666475|ref|XP_682843.4|,9e-90, 298	0	0
CUFF.38447.1_Ste	PREDICTED: ubiquitin carboxyl-terminal hydrolase 14-like isoform 2 [Apis mellifera],gi|328788813|ref|XP_395043.3|,0.0, 710	0	0
CUFF.19894.1_Ste	PREDICTED: ubiquitin-60S ribosomal protein L40 isoform 3 [Apis mellifera],gi|328790048|ref|XP_003251368.1|,1e-82, 248	0	0
CUFF.63914.1_Ste	PREDICTED: uncharacterized oxidoreductase C663.06c [Gallus gallus],gi|118096156|ref|XP_414031.2|,9e-61, 202	0	0
CUFF.75126.1_Ste	PREDICTED: zinc finger protein 135-like [Acyrthosiphon pisum],gi|328710109|ref|XP_001948812.2|,1e-81, 261	0	0
CUFF.70365.1_Ste	PREDICTED: zinc finger protein 271-like [Acyrthosiphon pisum],gi|328715046|ref|XP_001949223.2|,4e-94, 292	0	0
CUFF.10613.1_Ste	PREDICTED: zinc metalloproteinase nas-13-like [Acyrthosiphon pisum],gi|193704753|ref|XP_001946740.1|,1e-40, 152	0	0
CUFF.10631.1_Ste	PREDICTED: zinc metalloproteinase nas-13-like [Acyrthosiphon pisum],gi|193704753|ref|XP_001946740.1|,8e-39, 147	0	0
CUFF.28661.1_Ste	prominin-like 2 [Danio rerio],gi|123231857|emb|CAM16490.1|,4e-09,63.2	0	0
CUFF.28544.1_Ste	protein disulfide isomerase [Amblyomma variegatum],gi|87042250|gb|ABD16189.1|,0.0, 692	0	0
CUFF.75008.1_Ste	Protein Malvolio [Camponotus floridanus],gi|307174133|gb|EFN64791.1|,0.0, 701	0	0
CUFF.9790.1_Ste	putative 14-3-3 protein isoform 2 [Latrodectus hesperus],gi|318087128|gb|ADV40156.1|,3e-164, 465	0	0
CUFF.32982.1_Ste	putative fasciclin [Latrodectus hesperus],gi|318087592|gb|ADV40385.1|,1e-33, 128	0	0
CUFF.59967.1_Ste	putative fructose 1,6-bisphosphate aldolase [Latrodectus hesperus],gi|318087116|gb|ADV40150.1|,0.0, 602	0	0
CUFF.53666.1_Ste	putative gamma-glutamyltransferase 1 [Latrodectus hesperus],gi|318087054|gb|ADV40118.1|,8e-68, 217	0	0
CUFF.23166.1_Ste	putative lysozyme precursor [Latrodectus hesperus],gi|318087388|gb|ADV40286.1|,3e-49, 165	0	0
CUFF.65366.1_Ste	putative serine protease [Latrodectus hesperus],gi|318087380|gb|ADV40282.1|,3e-67, 217	0	0
CUFF.47107.1_Ste	putative serine proteinase inhibitor [Latrodectus hesperus],gi|318087378|gb|ADV40281.1|,5e-74, 239	0	0
CUFF.43804.1_Ste	putative toxin I precursor [Aplysia californica],gi|325296737|ref|NP_001191604.1|,0.001,42.7	0	0
CUFF.65865.1_Ste	quinone oxidoreductase, putative [Ixodes scapularis],gi|242000708|ref|XP_002434997.1|,8e-108, 329	1	0												3	0.0326685	0.0165667
CUFF.63727.1_Ste	retinol dehydrogenase 9 precursor [Xenopus laevis],gi|148227324|ref|NP_001090337.1|,8e-34, 131	0	0
CUFF.3798.1_Ste	ribosomal protein L18, putative [Ixodes scapularis],gi|241672696|ref|XP_002400316.1|,3e-94, 282	0	0
CUFF.49658.1_Ste	ribosomal protein S3 [Latrodectus hesperus],gi|318087144|gb|ADV40164.1|,2e-154, 439	0	0
CUFF.75493.1_Ste	ribosomal protein S6 kinase, polypeptide 1, isoform CRA_a [Rattus norvegicus],gi|149053747|gb|EDM05564.1|,2e-82, 257	0	0
CUFF.29214.1_Ste	Round spermatid basic protein 1-like protein [Acromyrmex echinatior],gi|332023826|gb|EGI64050.1|,0.0, 596	0	0
CUFF.8170.1_Ste	saposin isoform 1 [Penaeus monodon],gi|302139064|gb|ADK94870.1|,3e-59, 213	0	0
CUFF.37770.1_Ste	saposin, putative [Ixodes scapularis],gi|241710660|ref|XP_002412058.1|,2e-48, 177	0	0
gene.g9523.t1.1_Ste	SCAN domain-containing protein 3 [Camponotus floridanus],gi|307186990|gb|EFN72324.1|,0.0, 691	0	0
CUFF.80815.1_Ste	scavenger receptor class B type I, putative [Ixodes scapularis],gi|241163662|ref|XP_002409323.1|,3e-82, 270	0	0
CUFF.41544.1_Ste	secreted protein, putative [Ixodes scapularis],gi|241591904|ref|XP_002404024.1|,2e-09,61.2	0	0
CUFF.41543.1_Ste	secreted protein, putative [Ixodes scapularis],gi|241591904|ref|XP_002404024.1|,4e-10,63.5	0	0
CUFF.41469.1_Ste	secreted protein, putative [Ixodes scapularis],gi|241591904|ref|XP_002404024.1|,5e-16,80.5	0	0
CUFF.23506.1_Ste	secreted protein, putative [Ixodes scapularis],gi|241622127|ref|XP_002408892.1|,2e-24, 105	0	0
CUFF.13317.1_Ste	secreted protein, putative [Ixodes scapularis],gi|241622127|ref|XP_002408892.1|,4e-19,94.0	0	0
CUFF.45666.1_Ste	secreted salivary gland peptide, putative [Ixodes scapularis],gi|241854797|ref|XP_002415974.1|,1e-16,79.7	0	0
CUFF.26414.1_Ste	secreted salivary gland peptide, putative [Ixodes scapularis],gi|242002924|ref|XP_002436105.1|,1e-10,59.7	0	0
CUFF.18795.2_Ste	serine/threonine protein phosphatase, putative [Ixodes scapularis],gi|241999938|ref|XP_002434612.1|,6e-120, 375	0	0
CUFF.6498.1_Ste	Serine/threonine-protein kinase LMTK1 [Harpegnathos saltator],gi|307205571|gb|EFN83866.1|,2e-67, 250	0	0
CUFF.26081.1_Ste	Solute carrier family 35 member F3 [Harpegnathos saltator],gi|307213353|gb|EFN88805.1|,1e-38, 146	0	0
S.m.Sp2_CUFF.84184.1_Ste	Spidroin 2	0	0
S.m.Sp3_CUFF.83831.1_Ste	Spidroin 3	0	0
CUFF.37788.1_Ste	Stegotoxin-A3	1	0			4	0.136968	0.0429734
CUFF.38916.1_Ste	Stegotoxin-A4	1	0			4	0.653132	0.0559862
CUFF.38981.1_Ste	Stegotoxin-A5	0	0
gene.g52222.t1.1_Ste	Stegotoxin-A6	0	0
CUFF.78726.1_Ste	Stegotoxin-A7	0	0
CUFF.53181.1_Ste	Stegotoxin-B2	0	0
CUFF.53190.1_Ste	Stegotoxin-B4	0	0
CUFF.50339.1_Ste	Stegotoxin-C1	0	0
CUFF.50342.1_Ste	Stegotoxin-C2	0	0
CUFF.50651.1_Ste	Stegotoxin-C3	0	0
CUFF.18401.1_Ste	Stegotoxin-D5	0	0
13489_denovo.path1.1_Ste	Stegotoxin-E1	0	0
CUFF.80720.1_Ste	Stegotoxin-F2	0	0
CUFF.8273.1_Ste	Stegotoxin-G1	0	0
CUFF.30280.1_Ste	Stegotoxin-H1	0	0
CUFF.64631.1_Ste	sulfotransferase, putative [Ixodes scapularis],gi|241028123|ref|XP_002406325.1|,2e-63, 212	0	0
CUFF.38357.1_Ste	sulfotransferase, putative [Ixodes scapularis],gi|242002706|ref|XP_002435996.1|,8e-11,68.2	0	0
CUFF.58902.1_Ste	superoxide dismutase Cu-Zn [Ixodes scapularis],gi|241607909|ref|XP_002405905.1|,6e-79, 241	0	0
CUFF.37840.2_Ste	synaptophysin, putative [Pediculus humanus corporis],gi|242010829|ref|XP_002426161.1|,3e-33, 128	0	0
CUFF.41213.1_Ste	syntaxin binding protein 5 (tomosyn), isoform CRA_a [Homo sapiens],gi|119568204|gb|EAW47819.1|,2e-160, 479	0	0
CUFF.13615.1_Ste	syntenin, putative [Ixodes scapularis],gi|242001440|ref|XP_002435363.1|,1e-110, 334	2	0						4	0.136605	0.00900105				3	0.0911649	0.0461268
CUFF.65930.3_Ste	tenascin-X [Mus musculus],gi|2804289|dbj|BAA24436.1|,1e-35, 151	0	0
CUFF.62719.1_Ste	tetraspanin D107 [Bombyx mori],gi|114051227|ref|NP_001040319.1|,4e-54, 183	0	0
CUFF.7415.1_Ste	thioredoxin-1 [Mesobuthus cyprius],gi|51869021|emb|CAE54120.1|,3e-41, 142	0	0
CUFF.40418.1_Ste	tick legumain [Haemaphysalis longicornis],gi|139000435|dbj|BAF51711.1|,1e-158, 466	1	0			3	0.0994206	0.0498078
CUFF.75903.1_Ste	TL5A_TACTR RecName: Full=Techylectin-5A; Flags: Precursor,gi|74828242|sp|Q9U8W8.1|TL5A_TACTR,2e-62, 208	0	0
CUFF.68603.1_Ste	TL5A_TACTR RecName: Full=Techylectin-5A; Flags: Precursor,gi|74828242|sp|Q9U8W8.1|TL5A_TACTR,5e-62, 207	0	0
CUFF.62336.1_Ste	TL5A_TACTR RecName: Full=Techylectin-5A; Flags: Precursor,gi|74828242|sp|Q9U8W8.1|TL5A_TACTR,6e-93, 287	0	0
CUFF.12610.1_Ste	TPA_exp: ADP/ATP translocase [Amblyomma variegatum],gi|325303798|tpg|DAA34568.1|,0.0, 553	0	0
CUFF.81436.1_Ste	TPA_exp: metallopeptidase [Amblyomma variegatum],gi|325302792|tpg|DAA34047.1|,4e-101, 307	0	0
CUFF.20314.1_Ste	TPA_inf: putative thyropin precursor [Amblyomma variegatum],gi|325303222|tpg|DAA34697.1|,4e-09,60.1	0	0
CUFF.20315.1_Ste	TPA_inf: putative thyropin precursor [Amblyomma variegatum],gi|325303222|tpg|DAA34697.1|,5e-14,73.6	0	0
CUFF.56581.1_Ste	transcription intermediary factor 1-alpha, putative [Ixodes scapularis],gi|241998816|ref|XP_002434051.1|,5e-117, 390	0	0
CUFF.69587.1_Ste	transferrin [Mastotermes darwiniensis],gi|22597202|gb|AAN03488.1|,8e-46, 170	0	0
CUFF.27904.1_Ste	transmembrane protein C2orf18, putative [Ixodes scapularis],gi|241696028|ref|XP_002413076.1|,4e-130, 385	0	0
CUFF.16223.2_Ste	transmembrane protein, putative [Ixodes scapularis],gi|241173789|ref|XP_002410882.1|,2e-116, 354	0	0
CUFF.44398.1_Ste	transporter, putative [Ixodes scapularis],gi|241642055|ref|XP_002411022.1|,3e-125, 386	0	0
gene.g65767.t1.1_Ste	Transposable element Tc3 transposase [Camponotus floridanus],gi|307187147|gb|EFN72391.1|,2e-37, 144	0	0
gene.g15441.t1.1_Ste	transposase [Anticarsia gemmatalis],gi|238914577|gb|ACR78131.1|,7e-120, 375	0	0
CUFF.67421.2_Ste	tropomyosin-2 isoform 2 [Bombyx mori],gi|114052272|ref|NP_001040465.1|,2e-129, 380	0	0
CUFF.47871.1_Ste	troponin T [Haemaphysalis qinghaiensis],gi|65332126|gb|AAY42205.1|,1e-113, 348	0	0
CUFF.51297.1_Ste	Tumor protein p63-regulated gene 1-like protein [Camponotus floridanus],gi|307169903|gb|EFN62412.1|,1e-50, 179	0	0
CUFF.28930.1_Ste	tumor susceptibility protein, putative [Ixodes scapularis],gi|241835651|ref|XP_002415054.1|,7e-155, 454	0	0
CUFF.12600.1_Ste	TX16_PHORI RecName: Full=U9-ctenitoxin-Pr1a; Short=U9-CNTX-Pr1a; AltName: Full=Non-toxic venom protein PRTx16C0,gi|50401376|sp|P83893.1|TX16_PHORI,2e-04,43.9	0	0
CUFF.39259.1_Ste	TXCA_CAEEX RecName: Full=U3-aranetoxin-Ce1a; Short=U3-AATX-Ce1a; AltName: Full=Neurotoxic peptide caeron; Flags: Precursor,gi|27805756|sp|Q8MTX1.1|TXCA_CAEEX,2e-05,47.4	2	0									4	0.254569	0.0417515	3	0.0879894	0.0453679
1776_denovo.path1.1_Ste	U2-agatoxin-Ao1t,4e-04,28.1	0	0
CUFF.43166.3_Ste	UDP-N-acetylglucosamine pyrophosphorylase, putative [Ixodes scapularis],gi|241601331|ref|XP_002405280.1|,7e-151, 443	0	0
CUFF.72172.1_Ste	uncharacterized protein LOC100135095 [Xenopus (Silurana) tropicalis],gi|166158238|ref|NP_001107306.1|,1e-122, 392	0	0
CUFF.11258.1_Ste	unconventional myosin [Gryllus bimaculatus],gi|226069428|dbj|BAH36931.1|,4e-56, 184	0	0
CUFF.77835.1_Ste	vacuolar ATPase [Dermacentor variabilis],gi|302633376|gb|ADL59935.1|,0.0,1035	0	0
CUFF.32626.1_Ste	variable lymphocyte receptor A diversity region, putative [Ixodes scapularis],gi|241728554|ref|XP_002404544.1|,2e-10,62.4	0	0
CUFF.59867.1_Ste	Venom 5'-nucleotidase	0	0
CUFF.50406.1_Ste	Venom aminopeptidase-a	1	0			4	0.0796605	0.0104056
CUFF.5346.1_Ste	Venom aminopeptidase-b	0	0
CUFF.5476.1_Ste	Venom aminopeptidase-c	0	0
CUFF.5494.1_Ste	Venom aminopeptidase-c	0	0
CUFF.5479.1_Ste	Venom aminopeptidase-d	0	0
CUFF.45247.1_Ste	Venom astacin-like metalloprotease	0	0
CUFF.78107.1_Ste	Venom cystatin	0	0
CUFF.62627.1_Ste	Venom pancreatic-like triacylglycerol lipase-d	1	0			4	0.0882118	0.00555716
CUFF.79910.1_Ste	Venom pancreatic-like triacylglycerol lipase-e	1	0			3	0.0648002	0.0325013
CUFF.7481.1_Ste	Venom pancreatic-like triacylglycerol lipase-e	0	0
CUFF.62054.1_Ste	Venom pancreatic-like triacylglycerol lipase-f	0	0
CUFF.16633.1_Ste	Venom phospholipase A2-a	1	0			4	1.64801	0.12612
CUFF.63595.1_Ste	Venom serine protease	0	0
CUFF.78890.1_Ste	XK-related protein [Schistosoma japonicum],gi|226478784|emb|CAX72887.1|,1e-12,72.8	0	0
CUFF.70963.1_Ste	zinc metalloproteinase, putative [Pediculus humanus corporis],gi|242011856|ref|XP_002426660.1|,2e-54, 191	2	0									3	0.0702816	0.0370984	3	0.0554388	0.0366078
Search Parameters	MDM v. 1.3.0
Database:	Stegodyphus
Fasta Version:	Stegodyphos_Longest_ORF_2013-05-08.fasta
# Sequences:	26888
Taxonomy:	All entries
Enzyme:	Trypsin
Quantitation Protocol:	KWS - Average [MD]
Fixed modifications:	Carbamidomethyl (C)
Variable modifications:	Oxidation (M)
Mass values:	Monoisotopic
Peptide mass tolerance:	20 ppm
Fragment mass tolerance:	0.2 Da
Max missed cleavages:	1
Instrument type:	ESI-QUAD-TOF
Ions score or expect cut-off:	0
Scoring :	MudPIT
Significance threshold p	0.01

## Sheet: Acanthoscurria geniculata
Acanthoscurria geniculata		Average				Acanthoscurria 1			Acanthoscurria 2			Acanthoscurria 3			Acanthoscurria 4			Acanthoscurria 6			Acanthoscurria 7			Acanthoscurria 8			Acanthoscurria 9
Accession Nr	Name	# biological replicates	Avg. %			# MS replicates	Avg. %	Std. Deviation	# MS replicates	Avg. %	Std. Deviation	# MS replicates	Avg. %	Std. Deviation	# MS replicates	Avg. %	Std. Deviation	# MS replicates	Avg. %	Std. Deviation	# MS replicates	Avg. %	Std. Deviation	# MS replicates	Avg. %	Std. Deviation	# MS replicates	Avg. %	Std. Deviation
L3335_T1/1_Tarantula_V_fr2	cyclin related protein [Plasmodium chabaudi chabaudi],gi|70932549|ref|XP_737779.1|,0.002,42.4	6	23.1787			3	23.6825	1.76567	3	18.6687	1.97833	3	22.9888	0.20974				3	28.6522	0.664083				3	21.6547	0.993936	3	23.4257	0.373424
L40056_T3/4_Tarantula_WB_fr1	hypothetical protein [Latrodectus hesperus],gi|318087492|gb|ADV40335.1|,1e-11,65.1	6	9.26485			3	8.82881	0.93016				3	8.72741	1.52608	3	7.24271	1.31745	3	12.0302	1.83238	3	8.98555	1.14559				3	9.77441	1.2835
L15161_T1/1_Tarantula_S_fr3	PN16_PHONI RecName: Full=U24-ctenitoxin-Pn1a; Short=U24-CNTX-Pn1a; AltName: Full=Venom protein PN16C3,gi|50400849|sp|P84032.1|PN16_PHONI,6e-18,80.9	8	7.10979			3	7.03991	0.673257	3	9.94892	1.26808	3	5.9738	0.885915	3	9.55097	1.9557	3	5.09619	0.800548	3	8.57541	2.35915	3	5.72121	0.763513	3	4.97187	0.537862
L32875_T2/4_Tarantula_WB_fr4	hypothetical protein [Latrodectus hesperus],gi|318087492|gb|ADV40335.1|,1e-09,59.3	7	6.97414			3	8.06495	0.928545	3	5.96639	0.875721	3	6.55922	0.358149	3	6.19432	0.561139				3	5.83617	1.06285	3	7.8182	0.0656251	3	8.37975	0.699396
L6214_T2/2_Tarantula_S_fr1	paramyosin, putative [Ixodes scapularis],gi|241622068|ref|XP_002407400.1|,1e-08,63.9	8	6.06816			3	2.48105	0.217612	3	4.05195	0.459113	3	4.8926	0.727614	3	9.13074	0.497813	3	5.0675	1.05381	3	8.84522	1.43137	3	9.50889	1.01061	3	4.56736	0.737252
L1941_T1/1_Tarantula_S_fr3	Putative cysteine-rich venom protease	4	5.31593			3	5.57063	0.581648	3	8.2735	0.519701	3	2.79409	0.326173													3	4.62549	0.433625
L3532_T1/2_Tarantula_S_fr5	PREDICTED: laminin subunit alpha-2-like [Ailuropoda melanoleuca],gi|301781496|ref|XP_002926164.1|,1e-05,55.1	8	4.78504			3	4.63628	1.01544	3	6.43988	0.666708	3	3.9165	0.166226	3	4.19567	0.27172	3	3.5632	0.0643693	3	5.73568	0.873958	3	6.72321	0.718	3	3.06995	0.0850508
L398_T3/5_Tarantula_WB_fr3	hypothetical protein [Latrodectus hesperus],gi|318087435|gb|ADV40307.1|,4e-10,63.2	4	4.47676									3	5.28364	0.459898	3	4.66272	0.206682				3	2.17375	1.06756	3	5.78692	0.346418
L2150_T1/1_Tarantula_S_fr4	alcohol dehydrogenase, iron-containing [Microscilla marina ATCC 23134],gi|124004634|ref|ZP_01689478.1|,1e-04,48.1	4	4.44758			3	2.58424	0.557272	3	2.68083	0.372124										3	6.96704	0.695466	3	5.55823	0.0406879
L11729_T1/2_Tarantula_WB_fr6	putative serine protease [Latrodectus hesperus],gi|318087380|gb|ADV40282.1|,7e-86, 271	4	3.9572			3	5.00854	0.440458				3	3.25474	0.280013										3	2.96816	0.307172	3	4.59738	0.199662
L10407_T1/1_Tarantula_S_fr1	PREDICTED: similar to CG15786 CG15786-PA [Tribolium castaneum],gi|189238242|ref|XP_973033.2|,1e-39, 143	7	3.67867			3	3.86501	0.558019	3	3.20028	0.380975	3	3.07965	0.430982	3	2.7447	0.317317	3	4.96957	0.363843	3	5.89621	1.51232				3	1.99523	0.139277
L287_T2/2_Tarantula_WB_fr4	chitinase 2 [Penaeus monodon],gi|295639972|gb|ADG22164.1|,4e-102, 316	8	3.03891			3	3.17292	0.220919	3	2.94337	0.0653568	3	2.59829	0.0768831	3	2.69673	0.0834617	3	3.22695	1.03139	3	3.1474	0.330945	3	3.00337	0.0641332	3	3.52226	0.146805
L747_T3/3_Tarantula_WB_fr6	putative serine protease [Latrodectus hesperus],gi|318087380|gb|ADV40282.1|,2e-71, 232	8	2.81082			3	3.14098	1.40691	3	3.24635	0.468416	3	1.03674	0.0414689	3	3.10668	0.599578	3	4.7263	0.518528	3	2.44921	0.630714	3	1.34144	0.401894	3	3.43888	0.246498
L1469_T1/1_Tarantula_S_fr5	L1469_T1/1_Tarantula_S_fr5	7	2.3719			3	2.57569	0.0978058	3	2.38418	0.518255	3	2.61406	0.180016	3	1.84191	0.36751	3	2.31103	0.27374				3	1.95239	0.278127	3	2.92405	0.367972
L15262_T1/1_Tarantula_S_fr3	PREDICTED: chitotriosidase-1-like [Bombus terrestris],gi|340713736|ref|XP_003395393.1|,3e-29, 119	3	2.29638						3	2.27588	0.113581	3	2.68835	0.169802	3	1.9249	0.0755522
L41_T4/7_Tarantula_WB_fr1	serpin-8 precursor, putative [Ixodes scapularis],gi|241840771|ref|XP_002415308.1|,1e-60, 211	8	2.28783			3	2.6048	0.261127	3	4.11034	0.246198	3	2.9009	0.0169495	3	1.21021	0.0667904	3	1.75761	0.0863817	3	1.86084	0.207355	3	1.97229	0.0542661	3	1.88569	0.136642
L331_T1/3_Tarantula_V_fr3	serpin-4 precursor, putative [Ixodes scapularis],gi|241853539|ref|XP_002415891.1|,7e-35, 140	3	2.1855						3	3.17101	0.248212	3	2.01386	0.107999													3	1.37165	0.0490018
L17407_T1/1_Tarantula_S_fr6	secreted protein, putative [Ixodes scapularis],gi|241622127|ref|XP_002408892.1|,2e-07,53.9	6	1.66638			3	1.74182	0.294685	3	2.13701	0.368878	3	1.70698	0.131608	3	1.71697	0.192663	3	1.14646	0.118476				3	1.54903	0.368617
L4543_T1/1_Tarantula_WB_fr2	L4543_T1/1_Tarantula_WB_fr2	5	1.45801									3	1.35022	0.467057	3	1.11937	0.218712	3	1.79786	0.135701				3	1.15795	0.312071	3	1.86466	0.256932
L515_T5/6_Tarantula_WB_fr6	chitinase, putative [Ixodes scapularis],gi|241713456|ref|XP_002413492.1|,7e-62, 211	5	1.44699									3	1.84851	0.259988	3	1.48206	0.166484	3	1.10001	0.2218				3	1.29945	0.128569	3	1.50491	0.243186
L974_T1/1_Tarantula_WB_fr3	putative serine protease [Latrodectus hesperus],gi|318087380|gb|ADV40282.1|,9e-64, 215	4	1.36535									3	1.39923	0.0575493	3	1.28191	0.129719							3	1.71599	0.241661	3	1.06428	0.0829391
L11051_T1/1_Tarantula_S_fr3	chitinase 6 [Litopenaeus vannamei],gi|261286627|gb|ACX68556.1|,2e-29, 115	5	1.30486									3	1.55769	0.209146	3	1.08891	0.100636	3	1.09813	0.196728				3	1.0238	0.0698367	3	1.75578	0.162801
L1642_T1/2_Tarantula_S_fr5	hypothetical protein [Latrodectus hesperus],gi|318087435|gb|ADV40307.1|,1e-60, 202	6	1.2059			3	1.65242	0.692515	3	1.48931	0.143902				3	0.664615	0.0395728	3	0.413369	0.0519978	3	2.05968	0.179688	3	0.955992	0.0145086
L1070_T1/5_Tarantula_WB_fr4	secreted protein, putative [Ixodes scapularis],gi|241622127|ref|XP_002408892.1|,2e-07,54.7	3	1.03398												3	0.961213	0.0782064				3	0.442195	0.0569793	3	1.69854	0.0458714
L1450_T1/4_Tarantula_WB_fr3	PREDICTED: carboxypeptidase B-like [Meleagris gallopavo],gi|326925911|ref|XP_003209150.1|,9e-71, 236	3	0.980055						3	1.0071	0.116761				3	0.667859	0.16725										3	1.26521	0.0998623
L1758_T3/3_Tarantula_WB_fr6	alpha/beta hydrolase fold protein [Rhodothermus marinus DSM 4252],gi|268318055|ref|YP_003291774.1|,9e-19,89.7	8	0.925106			3	0.849643	0.173672	3	0.979896	0.0604704	3	1.10469	0.0535928	3	0.628397	0.0737228	3	0.875818	0.0232074	3	1.2522	0.180485	3	0.959141	0.0799501	3	0.751066	0.0141428
L827_T3/4_Tarantula_WB_fr3	PREDICTED: abhydrolase domain-containing protein 11-like [Apis mellifera],gi|328781481|ref|XP_397474.4|,4e-30, 125	4	0.735853												3	0.615704	0.0163979	3	1.41258	0.054945	3	0.426549	0.101061	3	0.488574	0.0647546
L19_T2/2_Tarantula_WB_fr3	MAM-containing astacin-like metalloprotease [Limulus polyphemus],gi|195972534|emb|CAQ16893.1|,7e-127, 382	4	0.671979									3	0.676845	0.0530425	3	0.542758	0.0558072							3	0.772927	0.0183399	3	0.695385	0.0690254
L3390_T3/3_Tarantula_WB_fr4	Circadian clock-controlled protein precursor [Lepeophtheirus salmonis],gi|225712672|gb|ACO12182.1|,2e-15,80.9	3	0.640477												3	0.478289	0.0554611				3	0.345854	0.0921641	3	1.09729	0.0855589
L337_T1/2_Tarantula_WB_fr2	acetylcholinesterase, putative [Ixodes scapularis],gi|241036014|ref|XP_002406790.1|,6e-102, 328	4	0.479567						3	0.5703	0.0471427	3	0.590074	0.105417				3	0.513929	0.0352669				3	0.243963	0.047076
L4106_T2/3_Tarantula_WB_fr1	PREDICTED: similar to AGAP010885-PA [Tribolium castaneum],gi|91083635|ref|XP_970519.1|,2e-134, 401	5	0.422348									3	0.29865	0.0428712	3	0.454193	0.0203068	3	0.316985	0.0216307				3	0.568993	0.0102743	3	0.47292	0.0467656
L4140_T1/1_Tarantula_WB_fr2	membrane glycoprotein LIG-1, putative [Ixodes scapularis],gi|241171432|ref|XP_002410646.1|,5e-28, 119	3	0.328319			3	0.280686	0.0339886				3	0.262929	0.0271141				3	0.441341	0.0216775
L2268_T1/1_Tarantula_WB_fr4	ganglioside GM2 activator precursor [Equus caballus],gi|126352460|ref|NP_001075381.1|,7e-12,68.2	3	0.319428															3	0.330465	0.0627441	3	0.371108	0.0790003	3	0.256712	0.0393752
L446_T1/2_Tarantula_WB_fr4	chitinase, putative [Ixodes scapularis],gi|241057077|ref|XP_002407798.1|,0.0, 542	4	0.315619												3	0.247809	0.0224152				3	0.224389	0.0835142	3	0.301297	0.0279219	3	0.488979	0.0349179
L49_T4/4_Tarantula_WB_fr1	PREDICTED: laminin subunit alpha-2 [Nomascus leucogenys],gi|332212916|ref|XP_003255567.1|,0.003,46.6	3	0.247713												3	0.165087	0.0145122				3	0.37741	0.17991	3	0.200641	0.0222855
L5081_T1/1_Tarantula_WB_fr4	PREDICTED: hydroxyacid oxidase 1-like [Saccoglossus kowalevskii],gi|291224809|ref|XP_002732395.1|,1e-143, 428	3	0.180095												3	0.134741	0.00901812							3	0.14798	0.00174199	3	0.257564	0.0382331
L2677_T2/3_Tarantula_WB_fr3	PREDICTED: short-chain collagen C4-like [Amphimedon queenslandica],gi|340373289|ref|XP_003385174.1|,3e-15,84.0	3	0.134344												3	0.100251	0.0116431				3	0.104729	0.00758861				3	0.198052	0.0308911
L51778_T1/3_Tarantula_WB_fr3	hypothetical protein [Latrodectus hesperus],gi|318087492|gb|ADV40335.1|,2e-09,58.9	0	0
L1501_T2/3_Tarantula_WB_fr1	carboxypeptidase A-like protein [Phlebotomus papatasi],gi|157361561|gb|ABV44738.1|,5e-26, 109	2	0			3	1.64982	0.382387							3	1.05775	0.0492904
L19438_T1/2_Tarantula_WB_fr5	hypothetical protein [Latrodectus hesperus],gi|318087435|gb|ADV40307.1|,2e-05,47.8	0	0
L18929_T1/1_Tarantula_S_fr2	hypothetical protein [Latrodectus hesperus],gi|318087520|gb|ADV40349.1|,3e-06,50.1	1	0															3	1.0716	0.0731607
L3251_T1/4_Tarantula_WB_fr4	PREDICTED: abhydrolase domain-containing protein 11-like [Bombus terrestris],gi|340728488|ref|XP_003402554.1|,4e-29, 119	2	0															3	0.36568	0.109714							3	0.699809	0.0419156
L5298_T1/2_Tarantula_WB_fr2	alpha/beta hydrolase fold protein [Stackebrandtia nassauensis DSM 44728],gi|291299207|ref|YP_003510485.1|,1e-06,52.4	0	0
L5508_T3/3_Tarantula_WB_fr1	PREDICTED: protocadherin Fat 4-like [Amphimedon queenslandica],gi|340382647|ref|XP_003389830.1|,5e-10,65.5	1	0															3	1.12612	0.0606703
L6590_T1/2_Tarantula_WB_fr5	serine protease [Haemaphysalis longicornis],gi|47847115|dbj|BAD21298.1|,5e-60, 213	0	0
L67_T1/2_Tarantula_V_fr5	Membrane venom metalloendopeptidase-a	0	0
L3025_T1/3_Tarantula_WB_fr1	L3025_T1/3_Tarantula_WB_fr1	2	0												3	13.9897	0.754513				3	18.4283	2.58019
L13_T9/11_Tarantula_WB_fr2	L13_T9/11_Tarantula_WB_fr2	2	0						3	1.23909	0.212224																3	2.00187	0.169935
L1026_T1/6_Tarantula_WB_fr3	peptidoglycan recognition protein, putative [Ixodes scapularis],gi|241696477|ref|XP_002413091.1|,2e-41, 146	1	0						3	0.577998	0.0816334
L19208_T1/1_Tarantula_S_fr2	PREDICTED: zonadhesin-like [Saccoglossus kowalevskii],gi|291236793|ref|XP_002738323.1|,3e-05,53.9	2	0																		3	0.290556	0.110425	3	0.099405	0.0147215
L22627_T2/2_Tarantula_WB_fr4	hypothetical protein [Latrodectus hesperus],gi|318087492|gb|ADV40335.1|,2e-04,44.3	0	0
L41_T3/7_Tarantula_WB_fr2	serpin-4 precursor, putative [Ixodes scapularis],gi|241853539|ref|XP_002415891.1|,2e-27, 114	0	0
L5838_T3/3_Tarantula_WB_fr2	PREDICTED: abhydrolase domain-containing protein 11-like [Apis mellifera],gi|328781481|ref|XP_397474.4|,4e-33, 133	1	0																								3	0.485981	0.00481565
L7521_T1/1_Tarantula_WB_fr4	hypothetical protein [Latrodectus hesperus],gi|318087435|gb|ADV40307.1|,1e-05,47.8	2	0																		3	1.61553	0.355064	3	0.726728	0.104533
L880_T1/2_Tarantula_WB_fr6	leucine rich repeat transmembrane neuronal 4 [Lycosa singoriensis],gi|161669208|gb|ABX75456.1|,6e-19,91.7	1	0									3	0.221764	0.014323
L1962_T1/3_Tarantula_WB_fr3	membrane glycoprotein LIG-1, putative [Ixodes scapularis],gi|241149554|ref|XP_002406138.1|,4e-48, 173	1	0															3	0.31402	0.0592629
L5838_T2/3_Tarantula_WB_fr2	CG2059, isoform A [Drosophila melanogaster],gi|24640348|ref|NP_572388.1|,3e-21,98.2	0	0
L2350_T1/2_Tarantula_WB_fr6	PREDICTED: short-chain collagen C4-like [Amphimedon queenslandica],gi|340382369|ref|XP_003389692.1|,4e-16,87.0	2	0															3	0.187844	0.0178111							3	0.186195	0.0390893
L3441_T1/1_Tarantula_WB_fr4	29C0_ANCSP RecName: Full=U3-ctenitoxin-Asp1a; Short=U3-CNTX-Asp1a; AltName: Full=Venom protein ANC29C0,gi|50400287|sp|P84001.1|29C0_ANCSP,0.001,41.6	0	0
L12226_T1/1_Tarantula_WB_fr2	A Chain A, Crystal Complex Of N-Terminal Human Maltase-Glucoamylase With Bj2661,gi|288563167|pdb|3L4T|A,0.0, 645	0	0
L1164_T1/1_Tarantula_WB_fr1	A Chain A, Structural Basis Of The Resistance Of An Insect Carboxypeptidase To Plant Protease Inhibitors,gi|82408203|pdb|2C1C|A,3e-14,72.4	0	0
L2354_T1/1_Tarantula_WB_fr5	Abhydrolase domain-containing protein 11 [Camponotus floridanus],gi|307169136|gb|EFN61952.1|,7e-06,50.8	0	0
L94_T2/9_Tarantula_WB_fr2	Acidic fibroblast growth factor intracellular-binding protein [Acromyrmex echinatior],gi|332024533|gb|EGI64731.1|,3e-11,74.7	0	0
L70_T1/1_Tarantula_V_fr2	ACT4_ARTSX RecName: Full=Actin, clone 403; Flags: Precursor,gi|113255|sp|P18603.1|ACT4_ARTSX,0.0, 786	0	0
L23016_T1/1_Tarantula_WB_fr5	AF223387_1 ovarian cysteine protease inhibitor [Salvelinus fontinalis],gi|12642268|gb|AAK00216.1|AF223387_1,0.001,40.4	0	0
L15238_T1/1_Tarantula_S_fr4	AGAP001819-PA [Anopheles gambiae str. PEST],gi|333469955|gb|EAA01148.5|,6e-16,77.0	0	0
L1051_T1/2_Tarantula_WB_fr1	AGAP003573-PA [Anopheles gambiae str. PEST],gi|158291791|ref|XP_562422.2|,2e-05,51.6	0	0
L4425_T1/1_Tarantula_WB_fr5	AGAP003903-PA [Anopheles gambiae str. PEST],gi|333466416|gb|EDO64807.2|,8e-94, 297	0	0
L5564_T1/1_Tarantula_S_fr4	alanyl-tRNA synthetase, putative [Ixodes scapularis],gi|241715963|ref|XP_002413545.1|,6e-96, 298	0	0
L715_T2/10_Tarantula_WB_fr1	Alcohol dehydrogenase class-3 [Salmo salar],gi|213512026|ref|NP_001134493.1|,2e-107, 327	0	0
L64550_T1/1_Tarantula_WB_fr1	alpha chimerin, putative [Ixodes scapularis],gi|241669311|ref|XP_002411398.1|,2e-36, 133	0	0
L4434_T2/2_Tarantula_WB_fr4	arylformamidase, putative [Ixodes scapularis],gi|241569871|ref|XP_002402732.1|,2e-53, 186	0	0
L12462_T1/1_Tarantula_WB_fr2	astacin-like metalloprotease [Latrodectus hesperus],gi|318087032|gb|ADV40108.1|,1e-109, 325	0	0
L2188_T1/2_Tarantula_WB_fr6	astacin-like metalloprotease [Latrodectus hesperus],gi|318087032|gb|ADV40108.1|,1e-19,90.5	0	0
L2485_T3/3_Tarantula_WB_fr4	astacin-like metalloprotease [Latrodectus hesperus],gi|318087032|gb|ADV40108.1|,1e-27, 108	0	0
L2376_T2/2_Tarantula_WB_fr4	astacin-like metalloprotease [Latrodectus hesperus],gi|318087032|gb|ADV40108.1|,3e-11,62.4	0	0
L2605_T1/1_Tarantula_WB_fr5	astacin-like metalloprotease [Latrodectus hesperus],gi|318087032|gb|ADV40108.1|,3e-66, 216	1	0															3	0.421827	0.0684867
L8300_T1/1_Tarantula_S_fr3	astacin-like metalloprotease [Latrodectus hesperus],gi|318087032|gb|ADV40108.1|,4e-103, 308	0	0
L2753_T1/2_Tarantula_WB_fr5	astacin-like metalloprotease [Latrodectus hesperus],gi|318087032|gb|ADV40108.1|,7e-18,84.0	0	0
L5199_T1/1_Tarantula_WB_fr2	astacin-like metalloprotease [Latrodectus hesperus],gi|318087032|gb|ADV40108.1|,8e-52, 174	0	0
L290_T1/1_Tarantula_WB_fr1	astacin-like metalloprotease [Limulus polyphemus],gi|195972532|emb|CAQ16892.1|,2e-68, 221	1	0															3	1.10398	0.132198
L3471_T1/2_Tarantula_WB_fr3	astacin-like metalloprotease [Limulus polyphemus],gi|195972532|emb|CAQ16892.1|,3e-69, 223	0	0
L1833_T2/2_Tarantula_WB_fr1	astacin-like metalloprotease [Limulus polyphemus],gi|195972532|emb|CAQ16892.1|,4e-63, 208	0	0
L2570_T1/2_Tarantula_WB_fr3	Beta-hexosaminidase beta chain precursor [Salmo salar],gi|213511326|ref|NP_001135106.1|,0.0, 571	0	0
L985_T1/1_Tarantula_WB_fr3	Beta-hexosaminidase beta chain precursor [Salmo salar],gi|213511326|ref|NP_001135106.1|,5e-164, 489	0	0
L283_T1/1_Tarantula_WB_fr3	brain chitinase and chia [Aedes aegypti],gi|157133970|ref|XP_001663098.1|,1e-22,96.7	1	0																								3	0.641223	0.0424046
L2669_T1/2_Tarantula_WB_fr1	brain chitinase and chia [Aedes aegypti],gi|157133972|ref|XP_001663099.1|,1e-99, 315	0	0
L15022_T1/2_Tarantula_WB_fr2	Bullous pemphigoid antigen 1, isoforms 6/9/10 [Harpegnathos saltator],gi|307197318|gb|EFN78610.1|,0.0,2489	0	0
L1477_T1/1_Tarantula_WB_fr3	calcium-binding protein, putative [Ixodes scapularis],gi|241592421|ref|XP_002403973.1|,2e-59, 199	0	0
L25362_T1/1_Tarantula_WB_fr3	Carboxypeptidase A2 precursor [Anoplopoma fimbria],gi|229366312|gb|ACQ58136.1|,0.003,41.2	0	0
L142_T1/4_Tarantula_WB_fr1	catalase 2 [Crassostrea gigas],gi|326486235|gb|ADZ76135.1|,2e-36, 132	0	0
L496_T1/2_Tarantula_S_fr3	catalase, partial [Ptychodera flava],gi|46909307|gb|AAT06171.1|,5e-61, 197	0	0
L2097_T1/1_Tarantula_S_fr5	Catalase, putative [Pediculus humanus corporis],gi|242014048|ref|XP_002427710.1|,8e-128, 382	0	0
L271_T1/1_Tarantula_WB_fr1	cathepsin B precursor [Araneus ventricosus],gi|31872149|gb|AAP59456.1|,1e-52, 179	0	0
L2326_T1/2_Tarantula_S_fr5	cathepsin B precursor [Araneus ventricosus],gi|31872149|gb|AAP59456.1|,4e-160, 461	0	0
L1812_T1/1_Tarantula_S_fr3	cathepsin D [Pteria penguin],gi|336454162|gb|AEI58895.1|,0.0, 534	0	0
L6185_T2/3_Tarantula_WB_fr3	CG2059, isoform A [Drosophila melanogaster],gi|24640348|ref|NP_572388.1|,2e-32, 132	0	0
L882_T1/1_Tarantula_WB_fr3	chitin deacetylase 8 precursor [Tribolium castaneum],gi|160333797|ref|NP_001103906.1|,1e-13,72.8	0	0
L515_T3/6_Tarantula_WB_fr5	chitinase 5 [Litopenaeus vannamei],gi|237847767|gb|ACR23315.1|,1e-40, 151	0	0
L29956_T1/1_Tarantula_WB_fr2	conserved hypothetical protein [Ixodes scapularis],gi|242000200|ref|XP_002434743.1|,2e-10,71.6	0	0
L1364_T1/1_Tarantula_S_fr6	COP9 signalosome, subunit CSN5, putative [Ixodes scapularis],gi|241632449|ref|XP_002408598.1|,3e-88, 268	0	0
L11678_T1/2_Tarantula_WB_fr5	cysteine-rich venom protein, putative [Aedes aegypti],gi|157129976|ref|XP_001655498.1|,5e-09,57.4	0	0
L16207_T1/1_Tarantula_S_fr3	cysteine-rich venom protein, putative [Aedes aegypti],gi|157129976|ref|XP_001655498.1|,8e-11,62.0	1	0																		3	2.45143	0.233953
L3524_T1/1_Tarantula_WB_fr6	CYTL_TACTR RecName: Full=L-cystatin; Flags: Precursor,gi|47115697|sp|Q7M429.1|CYTL_TACTR,1e-10,62.4	0	0
L516_T1/1_Tarantula_WB_fr3	CYTL_TACTR RecName: Full=L-cystatin; Flags: Precursor,gi|47115697|sp|Q7M429.1|CYTL_TACTR,1e-16,78.6	0	0
L15769_T1/1_Tarantula_S_fr2	CYTL_TACTR RecName: Full=L-cystatin; Flags: Precursor,gi|47115697|sp|Q7M429.1|CYTL_TACTR,2e-18,84.7	0	0
L914_T1/1_Tarantula_S_fr2	CYTL_TACTR RecName: Full=L-cystatin; Flags: Precursor,gi|47115697|sp|Q7M429.1|CYTL_TACTR,3e-11,63.5	0	0
L8122_T1/1_Tarantula_WB_fr5	DDB1 and CUL4 associated factor 5 [Xenopus laevis],gi|148234935|ref|NP_001090592.1|,0.0, 555	0	0
L19541_T1/1_Tarantula_WB_fr1	dynactin subunit, putative [Ixodes scapularis],gi|241698869|ref|XP_002411878.1|,7e-30, 118	0	0
L16552_T1/2_Tarantula_WB_fr2	esterase ybfF-like [Acyrthosiphon pisum],gi|240849510|ref|NP_001155563.1|,2e-30, 125	0	0
L7919_T1/1_Tarantula_WB_fr2	farnesoic acid O-methyltransferase [Daphnia pulex],gi|254749394|dbj|BAH86593.1|,4e-24, 105	0	0
L2139_T1/2_Tarantula_WB_fr2	fasciclin II, putative [Ixodes scapularis],gi|241057274|ref|XP_002407821.1|,5e-24, 107	0	0
L7524_T1/1_Tarantula_S_fr1	fatty acid-binding protein FABP, putative [Ixodes scapularis],gi|241781846|ref|XP_002400305.1|,1e-43, 149	2	0																					3	0.180426	0.0748765	3	0.214399	0.0146566
L8127_T1/1_Tarantula_S_fr2	Genicutoxin-A1	0	0
L4301_T1/1_Tarantula_V_fr2	Genicutoxin-F1	0	0
L1629_T1/1_Tarantula_S_fr6	GG12453 [Drosophila erecta],gi|194910533|ref|XP_001982169.1|,6e-04,47.8	0	0
L5647_T3/3_Tarantula_WB_fr4	GI17375 [Drosophila mojavensis],gi|195115738|ref|XP_002002413.1|,2e-04,48.5	0	0
L30_T1/1_Tarantula_S_fr1	glutathione S-transferase [Bombus ignitus],gi|219881452|gb|ACL51929.1|,7e-81, 251	0	0
L7865_T1/2_Tarantula_WB_fr6	Histone-lysine N-methyltransferase SETMAR [Harpegnathos saltator],gi|307215403|gb|EFN90072.1|,2e-04,45.8	0	0
L1065_T1/1_Tarantula_S_fr5	hypothetical protein ARALYDRAFT_471317 [Arabidopsis lyrata subsp. lyrata],gi|297844026|ref|XP_002889894.1|,0.005,43.5	0	0
L20704_T1/1_Tarantula_S_fr1	hypothetical protein CATMIT_02394 [Catenibacterium mitsuokai DSM 15897],gi|224543194|ref|ZP_03683733.1|,0.001,45.1	0	0
L34139_T1/1_Tarantula_WB_fr6	hypothetical protein EAG_00560 [Camponotus floridanus],gi|307183633|gb|EFN70341.1|,2e-31, 120	0	0
L163_T1/2_Tarantula_WB_fr2	hypothetical protein [Latrodectus hesperus],gi|318087435|gb|ADV40307.1|,0.003,43.9	0	0
L1259_T1/2_Tarantula_WB_fr1	hypothetical protein [Latrodectus hesperus],gi|318087435|gb|ADV40307.1|,1e-06,57.0	0	0
L28123_T2/4_Tarantula_WB_fr5	hypothetical protein [Latrodectus hesperus],gi|318087435|gb|ADV40307.1|,6e-08,55.1	0	0
L1248_T2/4_Tarantula_WB_fr5	hypothetical protein [Latrodectus hesperus],gi|318088757|gb|ADV40353.1|,3e-20,90.5	0	0
L2414_T1/1_Tarantula_WB_fr1	hypothetical protein [Latrodectus hesperus],gi|318088757|gb|ADV40353.1|,6e-12,64.7	0	0
L66_T3/9_Tarantula_WB_fr6	interferon gamma-inducible protein 30 [Branchiostoma belcheri tsingtauense],gi|34979807|gb|AAQ83892.1|,3e-28, 114	0	0
L1547_T1/1_Tarantula_V_fr4	interferon gamma-inducible protein 30 [Branchiostoma belcheri tsingtauense],gi|34979807|gb|AAQ83892.1|,3e-44, 158	0	0
L1763_T1/2_Tarantula_WB_fr3	ISOHC_AGEAP RecName: Full=Venom peptide isomerase heavy chain,gi|74827053|sp|Q9TXD8.1|ISOHC_AGEAP,2e-65, 215	0	0
L12949_T1/4_Tarantula_WB_fr3	kinesin-like protein at 3A [Drosophila simulans],gi|209945332|gb|ACI96897.1|,6e-79, 271	0	0
L3318_T1/1_Tarantula_S_fr1	Kunitz-like protease inhibitor precursor [Latrodectus hesperus],gi|318087082|gb|ADV40132.1|,3e-70, 228	0	0
L2141_T3/4_Tarantula_WB_fr6	Kunitz-like protease inhibitor [Perca flavescens],gi|225907448|gb|ACO36150.1|,3e-39, 147	0	0
L11053_T1/1_Tarantula_WB_fr2	L11053_T1/1_Tarantula_WB_fr2	0	0
L110_T3/3_Tarantula_WB_fr4	L110_T3/3_Tarantula_WB_fr4	0	0
L1113_T2/4_Tarantula_WB_fr2	L1113_T2/4_Tarantula_WB_fr2	0	0
L1117_T2/2_Tarantula_WB_fr1	L1117_T2/2_Tarantula_WB_fr1	0	0
L12854_T2/4_Tarantula_WB_fr2	L12854_T2/4_Tarantula_WB_fr2	0	0
L12922_T1/3_Tarantula_WB_fr3	L12922_T1/3_Tarantula_WB_fr3	0	0
L13_T11/11_Tarantula_WB_fr1	L13_T11/11_Tarantula_WB_fr1	0	0
L14332_T1/1_Tarantula_S_fr2	L14332_T1/1_Tarantula_S_fr2	0	0
L15111_T1/1_Tarantula_S_fr6	L15111_T1/1_Tarantula_S_fr6	0	0
L1556_T1/1_Tarantula_WB_fr2	L1556_T1/1_Tarantula_WB_fr2	2	0												3	0.186309	0.0121939				3	0.197919	0.0416504
L15683_T1/1_Tarantula_WB_fr1	L15683_T1/1_Tarantula_WB_fr1	0	0
L15876_T1/1_Tarantula_WB_fr6	L15876_T1/1_Tarantula_WB_fr6	0	0
L16142_T1/1_Tarantula_WB_fr5	L16142_T1/1_Tarantula_WB_fr5	0	0
L16616_T1/1_Tarantula_S_fr1	L16616_T1/1_Tarantula_S_fr1	0	0
L16700_T1/1_Tarantula_WB_fr2	L16700_T1/1_Tarantula_WB_fr2	0	0
L17917_T1/1_Tarantula_WB_fr6	L17917_T1/1_Tarantula_WB_fr6	0	0
L18975_T1/1_Tarantula_WB_fr6	L18975_T1/1_Tarantula_WB_fr6	0	0
L1948_T2/3_Tarantula_WB_fr1	L1948_T2/3_Tarantula_WB_fr1	0	0
L20979_T1/3_Tarantula_WB_fr1	L20979_T1/3_Tarantula_WB_fr1	0	0
L21618_T1/2_Tarantula_WB_fr4	L21618_T1/2_Tarantula_WB_fr4	0	0
L2284_T15/25_Tarantula_WB_fr5	L2284_T15/25_Tarantula_WB_fr5	0	0
L24600_T1/1_Tarantula_WB_fr5	L24600_T1/1_Tarantula_WB_fr5	0	0
L27191_T1/1_Tarantula_WB_fr4	L27191_T1/1_Tarantula_WB_fr4	0	0
L27455_T1/1_Tarantula_WB_fr3	L27455_T1/1_Tarantula_WB_fr3	0	0
L27740_T1/2_Tarantula_WB_fr2	L27740_T1/2_Tarantula_WB_fr2	0	0
L28301_T1/1_Tarantula_WB_fr1	L28301_T1/1_Tarantula_WB_fr1	0	0
L29043_T1/1_Tarantula_WB_fr2	L29043_T1/1_Tarantula_WB_fr2	0	0
L2985_T1/1_Tarantula_V_fr3	L2985_T1/1_Tarantula_V_fr3	0	0
L30813_T1/2_Tarantula_WB_fr1	L30813_T1/2_Tarantula_WB_fr1	0	0
L30856_T1/1_Tarantula_WB_fr5	L30856_T1/1_Tarantula_WB_fr5	0	0
L31326_T1/2_Tarantula_WB_fr4	L31326_T1/2_Tarantula_WB_fr4	0	0
L31912_T1/1_Tarantula_WB_fr1	L31912_T1/1_Tarantula_WB_fr1	0	0
L3300_T1/1_Tarantula_WB_fr3	L3300_T1/1_Tarantula_WB_fr3	0	0
L3429_T1/1_Tarantula_WB_fr6	L3429_T1/1_Tarantula_WB_fr6	0	0
L34537_T1/1_Tarantula_WB_fr6	L34537_T1/1_Tarantula_WB_fr6	0	0
L37674_T1/1_Tarantula_WB_fr4	L37674_T1/1_Tarantula_WB_fr4	0	0
L38975_T1/1_Tarantula_WB_fr1	L38975_T1/1_Tarantula_WB_fr1	0	0
L42823_T1/1_Tarantula_WB_fr2	L42823_T1/1_Tarantula_WB_fr2	0	0
L4315_T1/1_Tarantula_WB_fr3	L4315_T1/1_Tarantula_WB_fr3	0	0
L43714_T1/1_Tarantula_WB_fr1	L43714_T1/1_Tarantula_WB_fr1	0	0
L44110_T1/1_Tarantula_WB_fr5	L44110_T1/1_Tarantula_WB_fr5	0	0
L44412_T1/1_Tarantula_WB_fr3	L44412_T1/1_Tarantula_WB_fr3	0	0
L46690_T1/1_Tarantula_WB_fr3	L46690_T1/1_Tarantula_WB_fr3	0	0
L4841_T1/3_Tarantula_WB_fr3	L4841_T1/3_Tarantula_WB_fr3	0	0
L49_T1/4_Tarantula_WB_fr1	L49_T1/4_Tarantula_WB_fr1	0	0
L51059_T1/1_Tarantula_WB_fr1	L51059_T1/1_Tarantula_WB_fr1	0	0
L5163_T1/1_Tarantula_WB_fr4	L5163_T1/1_Tarantula_WB_fr4	0	0
L5404_T1/1_Tarantula_V_fr2	L5404_T1/1_Tarantula_V_fr2	0	0
L55475_T1/1_Tarantula_WB_fr6	L55475_T1/1_Tarantula_WB_fr6	0	0
L56414_T1/1_Tarantula_WB_fr2	L56414_T1/1_Tarantula_WB_fr2	0	0
L566_T2/4_Tarantula_WB_fr2	L566_T2/4_Tarantula_WB_fr2	0	0
L57097_T1/1_Tarantula_WB_fr3	L57097_T1/1_Tarantula_WB_fr3	0	0
L59386_T1/1_Tarantula_WB_fr4	L59386_T1/1_Tarantula_WB_fr4	0	0
L62299_T1/1_Tarantula_WB_fr4	L62299_T1/1_Tarantula_WB_fr4	0	0
L65236_T1/2_Tarantula_WB_fr2	L65236_T1/2_Tarantula_WB_fr2	0	0
L67096_T1/2_Tarantula_WB_fr1	L67096_T1/2_Tarantula_WB_fr1	0	0
L67763_T1/1_Tarantula_WB_fr3	L67763_T1/1_Tarantula_WB_fr3	0	0
L7583_T1/1_Tarantula_WB_fr3	L7583_T1/1_Tarantula_WB_fr3	0	0
L7605_T1/1_Tarantula_WB_fr1	L7605_T1/1_Tarantula_WB_fr1	0	0
L8276_T1/3_Tarantula_WB_fr1	L8276_T1/3_Tarantula_WB_fr1	0	0
L90_T2/3_Tarantula_S_fr3	L90_T2/3_Tarantula_S_fr3	0	0
L95_T1/1_Tarantula_WB_fr1	L95_T1/1_Tarantula_WB_fr1	0	0
L9810_T1/1_Tarantula_S_fr1	L9810_T1/1_Tarantula_S_fr1	1	0												3	2.26152	0.109235
L698_T4/7_Tarantula_WB_fr6	leucine rich repeat transmembrane neuronal 4 [Lycosa singoriensis],gi|161669208|gb|ABX75456.1|,1e-25, 112	0	0
L4936_T1/1_Tarantula_WB_fr4	leucine rich repeat transmembrane neuronal 4 [Lycosa singoriensis],gi|161669208|gb|ABX75456.1|,3e-44, 162	0	0
L16779_T1/1_Tarantula_WB_fr6	leucine rich repeat transmembrane neuronal 4 [Lycosa singoriensis],gi|161669208|gb|ABX75456.1|,4e-10,65.9	0	0
L517_T3/3_Tarantula_WB_fr2	lipase precursor, putative [Ixodes scapularis],gi|241998424|ref|XP_002433855.1|,1e-118, 366	1	0																		3	0.154963	0.0319856
L885_T1/3_Tarantula_WB_fr6	membrane glycoprotein LIG-1, putative [Ixodes scapularis],gi|240954642|ref|XP_002399763.1|,1e-56, 194	0	0
L19984_T1/1_Tarantula_S_fr6	membrane glycoprotein LIG-1, putative [Ixodes scapularis],gi|240954642|ref|XP_002399763.1|,4e-08,56.6	0	0
L1144_T1/1_Tarantula_WB_fr3	membrane glycoprotein LIG-1, putative [Ixodes scapularis],gi|241149554|ref|XP_002406138.1|,2e-19,88.6	0	0
L1086_T1/1_Tarantula_WB_fr2	membrane glycoprotein LIG-1, putative [Ixodes scapularis],gi|241149554|ref|XP_002406138.1|,4e-12,68.9	0	0
L2874_T1/1_Tarantula_WB_fr3	membrane glycoprotein LIG-1, putative [Ixodes scapularis],gi|241171432|ref|XP_002410646.1|,2e-14,78.6	0	0
L5294_T2/2_Tarantula_WB_fr3	membrane glycoprotein LIG-1, putative [Ixodes scapularis],gi|241171432|ref|XP_002410646.1|,2e-21,99.8	0	0
L1953_T2/3_Tarantula_WB_fr2	membrane glycoprotein LIG-1, putative [Ixodes scapularis],gi|241171432|ref|XP_002410646.1|,6e-24, 107	0	0
L66812_T1/1_Tarantula_WB_fr2	monocarboxylate transporter, putative [Pediculus humanus corporis],gi|242021664|ref|XP_002431264.1|,1e-16,82.4	0	0
L8326_T1/1_Tarantula_WB_fr4	N-alpha-acetyltransferase 25, NatB auxiliary subunit [Bos taurus],gi|329663626|ref|NP_001193056.1|,0.0, 711	0	0
L46196_T1/1_Tarantula_WB_fr2	netrin receptor unc5-like protein precursor [Saccoglossus kowalevskii],gi|269784893|ref|NP_001161598.1|,3e-46, 171	0	0
L504_T1/2_Tarantula_WB_fr1	nidogen and related basement membrane protein [Haplopelma schmidti],gi|197210425|gb|ACH48220.1|,0.002,41.6	0	0
L42789_T1/1_Tarantula_WB_fr1	nuclear factor I, putative [Ixodes scapularis],gi|241999208|ref|XP_002434247.1|,4e-120, 366	0	0
L720_T1/2_Tarantula_WB_fr3	Pallidin, putative [Ixodes scapularis],gi|241597913|ref|XP_002404824.1|,4e-31, 120	0	0
L14165_T2/2_Tarantula_WB_fr6	paramyosin, putative [Ixodes scapularis],gi|241828744|ref|XP_002416678.1|,8e-45, 178	0	0
L4171_T1/2_Tarantula_WB_fr4	PCNP: PEST proteolytic signal-containing nuclear protein, putative [Ixodes scapularis],gi|241784935|ref|XP_002400484.1|,3e-38, 139	0	0
L636_T1/1_Tarantula_WB_fr3	peritrophic matrix protein 2-C precursor [Tribolium castaneum],gi|270297190|ref|NP_001161921.1|,2e-11,67.0	0	0
L123_T1/4_Tarantula_WB_fr3	peritrophic membrane chitin binding protein [Culex quinquefasciatus],gi|170041657|ref|XP_001848571.1|,3e-79, 256	0	0
L1943_T1/2_Tarantula_WB_fr5	phosphotriesterase-related protein [Rattus norvegicus],gi|61889077|ref|NP_071560.2|,2e-116, 352	0	0
L27208_T1/1_Tarantula_WB_fr2	PREDICTED: 6-phosphofructokinase-like isoform 2 [Acyrthosiphon pisum],gi|328700025|ref|XP_003241124.1|,3e-130, 397	0	0
L5838_T1/3_Tarantula_WB_fr2	PREDICTED: abhydrolase domain-containing protein 11-like [Apis mellifera],gi|328781481|ref|XP_397474.4|,2e-08,61.6	0	0
L2881_T1/2_Tarantula_WB_fr1	PREDICTED: beta-carotene 15,15-monooxygenase-like [Oryctolagus cuniculus],gi|291390539|ref|XP_002711752.1|,2e-123, 382	0	0
L539_T1/2_Tarantula_WB_fr6	PREDICTED: carboxypeptidase A2 [Callithrix jacchus],gi|296210640|ref|XP_002752070.1|,5e-19,87.0	0	0
L1846_T3/4_Tarantula_WB_fr1	PREDICTED: carboxypeptidase A2 [Macaca mulatta],gi|297289312|ref|XP_001095065.2|,3e-24, 103	0	0
L14836_T1/1_Tarantula_S_fr1	PREDICTED: carboxypeptidase B1 (tissue) [Taeniopygia guttata],gi|224060487|ref|XP_002188871.1|,2e-35, 134	0	0
L26453_T1/1_Tarantula_WB_fr1	PREDICTED: chromatin assembly factor 1 subunit A-like [Bombus terrestris],gi|340714961|ref|XP_003395990.1|,9e-60, 226	0	0
L45846_T1/1_Tarantula_WB_fr4	PREDICTED: DiGeorge syndrome critical region protein 14-like [Saccoglossus kowalevskii],gi|291235333|ref|XP_002737601.1|,2e-10,64.7	0	0
L1232_T1/1_Tarantula_V_fr1	PREDICTED: heme-binding protein 2-like [Amphimedon queenslandica],gi|340370234|ref|XP_003383651.1|,1e-19,92.0	0	0
L29393_T1/2_Tarantula_WB_fr5	PREDICTED: histone-lysine N-methyltransferase SETMAR-like [Acyrthosiphon pisum],gi|328703830|ref|XP_003242319.1|,3e-20,90.1	0	0
L15382_T1/1_Tarantula_S_fr1	PREDICTED: hypothetical protein [Tribolium castaneum],gi|189240937|ref|XP_001811012.1|,0.001,42.0	0	0
L26947_T1/2_Tarantula_WB_fr1	PREDICTED: LOW QUALITY PROTEIN: bromodomain adjacent to zinc finger domain protein 2B-like [Callithrix jacchus],gi|296204734|ref|XP_002806959.1|,3e-84, 288	0	0
L43427_T1/1_Tarantula_WB_fr4	PREDICTED: LOW QUALITY PROTEIN: protein HEG homolog 1-like [Nomascus leucogenys],gi|332252962|ref|XP_003275622.1|,4e-07,53.9	0	0
L17597_T1/2_Tarantula_WB_fr1	PREDICTED: LOW QUALITY PROTEIN: ubiquitin carboxyl-terminal hydrolase 7 [Apis mellifera],gi|328782136|ref|XP_003250090.1|,0.0,1579	0	0
L10559_T1/2_Tarantula_WB_fr1	PREDICTED: LysM, putative peptidoglycan-binding, domain containing 3-like [Saccoglossus kowalevskii],gi|291221705|ref|XP_002730862.1|,5e-28, 119	0	0
L858_T1/1_Tarantula_WB_fr3	PREDICTED: macoilin-1-like [Nasonia vitripennis],gi|156543036|ref|XP_001604294.1|,0.0, 655	0	0
L68_T1/1_Tarantula_V_fr4	PREDICTED: mKIAA0310 protein-like [Saccoglossus kowalevskii],gi|291233298|ref|XP_002736592.1|,8e-143, 488	0	0
L134_T1/2_Tarantula_WB_fr3	PREDICTED: neoverrucotoxin subunit beta-like [Danio rerio],gi|326665540|ref|XP_688767.5|,8e-10,69.3	0	0
L21516_T3/3_Tarantula_WB_fr1	PREDICTED: neurofilament heavy polypeptide isoform 2 [Bos taurus],gi|297484942|ref|XP_002694652.1|,5e-10,73.2	0	0
L6045_T2/8_Tarantula_WB_fr3	PREDICTED: neurogenic locus notch homolog protein 2-like, partial [Saccoglossus kowalevskii],gi|291240134|ref|XP_002739975.1|,7e-28, 130	0	0
L3629_T1/3_Tarantula_WB_fr4	PREDICTED: pantetheinase-like [Anolis carolinensis],gi|327277185|ref|XP_003223346.1|,3e-79, 268	0	0
L10249_T3/7_Tarantula_WB_fr2	PREDICTED: polyserase-2-like [Acyrthosiphon pisum],gi|328699090|ref|XP_001948051.2|,4e-80, 280	0	0
L2565_T5/6_Tarantula_WB_fr6	PREDICTED: ragulator complex protein LAMTOR3-like [Monodelphis domestica],gi|334330968|ref|XP_001369466.2|,1e-40, 143	0	0
L38296_T1/1_Tarantula_WB_fr4	PREDICTED: ras GTPase-activating protein nGAP-like [Anolis carolinensis],gi|327281534|ref|XP_003225502.1|,2e-08,62.0	0	0
L18836_T1/1_Tarantula_WB_fr5	PREDICTED: ras-related and estrogen-regulated growth inhibitor-like [Bombus terrestris],gi|340716847|ref|XP_003396904.1|,2e-97, 293	0	0
L6848_T1/1_Tarantula_WB_fr3	PREDICTED: ruvB-like 2-like [Anolis carolinensis],gi|327275949|ref|XP_003222734.1|,0.0, 833	0	0
L3390_T2/3_Tarantula_WB_fr4	PREDICTED: similar to AGAP001353-PA [Tribolium castaneum],gi|189234839|ref|XP_001812344.1|,1e-19,93.6	0	0
L3390_T1/3_Tarantula_WB_fr4	PREDICTED: similar to AGAP001353-PA [Tribolium castaneum],gi|189234839|ref|XP_001812344.1|,2e-13,75.5	0	0
L1470_T1/1_Tarantula_WB_fr4	PREDICTED: similar to AGAP010885-PA [Tribolium castaneum],gi|91083635|ref|XP_970519.1|,3e-169, 489	0	0
L11169_T1/2_Tarantula_WB_fr6	PREDICTED: similar to CG14967 CG14967-PA [Tribolium castaneum],gi|189240459|ref|XP_973744.2|,0.0,1689	0	0
L55644_T1/1_Tarantula_WB_fr3	PREDICTED: similar to CG15786 CG15786-PA [Tribolium castaneum],gi|189241864|ref|XP_971367.2|,0.005,41.2	0	0
L1841_T1/4_Tarantula_WB_fr2	PREDICTED: similar to ENSANGP00000007239 [Strongylocentrotus purpuratus],gi|115634798|ref|XP_788510.2|,1e-25, 123	0	0
L1819_T8/16_Tarantula_WB_fr4	PREDICTED: similar to KIAA1404 protein [Strongylocentrotus purpuratus],gi|115758159|ref|XP_793245.2|,8e-170, 587	0	0
L7349_T1/1_Tarantula_WB_fr2	PREDICTED: similar to multiple ankyrin repeats, single KH-domain homolog [Hydra magnipapillata],gi|221126849|ref|XP_002157501.1|,1e-09,65.9	0	0
L7514_T2/4_Tarantula_WB_fr1	PREDICTED: similar to Notch homolog Scalloped wings [Strongylocentrotus purpuratus],gi|115634755|ref|XP_798028.2|,2e-51, 195	0	0
L3217_T1/1_Tarantula_WB_fr2	PREDICTED: similar to peptidoglycan recognition protein SC2 [Strongylocentrotus purpuratus],gi|115644329|ref|XP_001200942.1|,2e-11,62.4	0	0
L65220_T1/1_Tarantula_WB_fr2	PREDICTED: similar to transposase-like [Hydra magnipapillata],gi|221114899|ref|XP_002155870.1|,0.008,39.7	0	0
L6775_T1/1_Tarantula_WB_fr6	PREDICTED: TIP41, TOR signalling pathway regulator-like [Saccoglossus kowalevskii],gi|291241807|ref|XP_002740803.1|,1e-94, 291	0	0
L6474_T1/2_Tarantula_WB_fr2	PREDICTED: tudor domain-containing protein 3-like [Anolis carolinensis],gi|327267809|ref|XP_003218691.1|,9e-52, 197	0	0
L4326_T1/2_Tarantula_WB_fr6	PREDICTED: vacuolar protein sorting 35-like [Saccoglossus kowalevskii],gi|291240481|ref|XP_002740147.1|,0.0,1231	0	0
L15633_T1/1_Tarantula_WB_fr1	probable RNA-binding protein 19 [Salmo salar],gi|213511062|ref|NP_001133976.1|,1e-110, 357	0	0
L8195_T1/1_Tarantula_WB_fr3	prokineticin-2 precursor [Danio rerio],gi|288872208|ref|NP_001165870.1|,9e-05,45.4	0	0
L997_T1/2_Tarantula_S_fr1	putative 14-3-3 protein isoform 2 [Latrodectus hesperus],gi|318087128|gb|ADV40156.1|,3e-170, 480	0	0
L765_T1/2_Tarantula_WB_fr3	putative chitin-binding protein [Lutzomyia longipalpis],gi|157674477|gb|ABV60334.1|,2e-08,56.2	0	0
L523_T1/1_Tarantula_S_fr4	Putative cysteine proteinase CG12163 [Harpegnathos saltator],gi|307200028|gb|EFN80374.1|,4e-151, 466	0	0
L2921_T1/1_Tarantula_WB_fr2	putative lysozyme precursor [Latrodectus hesperus],gi|318087388|gb|ADV40286.1|,8e-26, 102	0	0
L2032_T7/7_Tarantula_WB_fr3	putative serine proteinase inhibitor [Latrodectus hesperus],gi|318087378|gb|ADV40281.1|,1e-46, 164	0	0
L477_T3/5_Tarantula_WB_fr1	putative serine proteinase inhibitor [Latrodectus hesperus],gi|318087378|gb|ADV40281.1|,3e-15,75.1	0	0
L14056_T1/1_Tarantula_S_fr1	putative serine proteinase inhibitor [Latrodectus hesperus],gi|318087378|gb|ADV40281.1|,5e-28, 110	0	0
L59841_T1/1_Tarantula_WB_fr4	putative thyropin precursor [Ornithodoros moubata],gi|41352539|gb|AAS01022.1|,0.003,39.7	0	0
L56326_T1/1_Tarantula_WB_fr6	Putative uncharacterized protein FLJ37770 [Camponotus floridanus],gi|307177562|gb|EFN66655.1|,9e-06,48.1	0	0
L9784_T1/1_Tarantula_WB_fr1	RAP1 interacting factor homolog (yeast), isoform CRA_d [Homo sapiens],gi|119631915|gb|EAX11510.1|,6e-14,86.3	0	0
L28864_T1/1_Tarantula_WB_fr6	Ribonuclease Oy [Ascaris suum],gi|324511779|gb|ADY44897.1|,1e-25, 107	0	0
L49037_T1/1_Tarantula_WB_fr5	RING finger protein, putative [Ixodes scapularis],gi|241998794|ref|XP_002434040.1|,2e-32, 119	0	0
L3064_T1/3_Tarantula_WB_fr1	saposin, putative [Ixodes scapularis],gi|241710660|ref|XP_002412058.1|,2e-72, 249	0	0
L1673_T4/8_Tarantula_WB_fr6	saposin-related precursor [Bombyx mori],gi|112984026|ref|NP_001036831.1|,5e-102, 352	0	0
L229_T2/3_Tarantula_WB_fr6	SCCA2b (predicted) [Dasypus novemcinctus],gi|229368694|gb|ACQ62980.1|,4e-09,59.3	0	0
L1088_T1/1_Tarantula_WB_fr5	secreted protein, putative [Ixodes scapularis],gi|241622127|ref|XP_002408892.1|,1e-20,94.7	0	0
L2904_T1/2_Tarantula_WB_fr5	secreted protein, putative [Ixodes scapularis],gi|241622127|ref|XP_002408892.1|,2e-07,57.0	0	0
L1892_T1/1_Tarantula_WB_fr6	secreted protein, putative [Ixodes scapularis],gi|241622127|ref|XP_002408892.1|,2e-17,85.5	1	0															3	0.314735	0.0235191
L268_T2/4_Tarantula_WB_fr1	secreted protein, putative [Ixodes scapularis],gi|241622127|ref|XP_002408892.1|,6e-18,87.4	0	0
L1368_T3/3_Tarantula_WB_fr4	serine protease inhibitor 2 [Latrodectus hesperus],gi|318087560|gb|ADV40370.1|,2e-17,79.3	0	0
L18892_T1/1_Tarantula_S_fr3	serine protease [Trichinella spiralis],gi|168805929|gb|ACA28930.1|,2e-12,70.5	0	0
L11088_T1/1_Tarantula_WB_fr3	sphingomyelin phosphodiesterase, putative [Ixodes scapularis],gi|241670278|ref|XP_002399661.1|,2e-81, 263	0	0
L397_T1/6_Tarantula_WB_fr4	sulfide:quinone oxidoreductase, mitochondrial [Rattus norvegicus],gi|209862751|ref|NP_001041378.2|,2e-169, 495	0	0
L4035_T2/2_Tarantula_WB_fr1	Survival of motor neuron-related-splicing factor 30 [Anoplopoma fimbria],gi|229367218|gb|ACQ58589.1|,5e-12,71.6	0	0
L35766_T1/1_Tarantula_WB_fr5	symplekin, putative [Ixodes scapularis],gi|241818237|ref|XP_002416567.1|,4e-85, 281	0	0
L11529_T1/1_Tarantula_WB_fr6	T7358_HADSP RecName: Full=U1-hexatoxin-Hsp201a; Short=U1-HXTX-Hsp201a; AltName: Full=Atracotoxin-Hs20f7358; Short=AcTx-Hs20f7358; Flags: Precursor,gi|74836515|sp|Q5D231.1|T7358_HADSP,1e-08,55.8	0	0
L2880_T3/5_Tarantula_WB_fr1	tenascin XB [Bos taurus],gi|296474232|gb|DAA16347.1|,2e-18,99.4	0	0
L2365_T1/1_Tarantula_WB_fr1	thrombin inhibitor, partial [Amblyomma americanum],gi|196476612|gb|ACG76174.1|,8e-05,45.4	0	0
L499_T1/1_Tarantula_S_fr3	TPA_exp: actin depolymerizing factor [Amblyomma variegatum],gi|325303826|tpg|DAA34587.1|,4e-79, 241	0	0
L1365_T1/1_Tarantula_WB_fr5	TPA_exp: Ca2+-binding protein regucalcin/SMP30 [Amblyomma variegatum],gi|325303426|tpg|DAA34133.1|,2e-30, 120	0	0
L410_T3/8_Tarantula_WB_fr2	TPA_inf: hypothetical secreted protein 469 [Amblyomma variegatum],gi|325302766|tpg|DAA34253.1|,1e-14,77.4	0	0
L5214_T3/5_Tarantula_WB_fr1	translational activator GCN1, putative [Pediculus humanus corporis],gi|242002944|ref|XP_002422551.1|,0.0,2915	0	0
L5943_T1/1_Tarantula_WB_fr5	Transposable element Tcb2 transposase [Harpegnathos saltator],gi|307191901|gb|EFN75320.1|,3e-38, 141	0	0
L8809_T1/1_Tarantula_WB_fr1	tRNA-dihydrouridine synthase 1-like [Danio rerio],gi|41054535|ref|NP_955911.1|,0.0, 564	0	0
L7499_T1/1_Tarantula_WB_fr1	turtle protein, isoform, putative [Ixodes scapularis],gi|241564913|ref|XP_002401962.1|,0.0, 880	0	0
L779_T1/2_Tarantula_WB_fr5	TX16_PHONI RecName: Full=U19-ctenitoxin-Pn1a; Short=U19-CNTX-Pn1a; AltName: Full=Non-toxic venom protein PNTx16C1,gi|50401390|sp|P83997.1|TX16_PHONI,1e-13,68.2	0	0
L5459_T1/1_Tarantula_S_fr6	TX16_PHORI RecName: Full=U9-ctenitoxin-Pr1a; Short=U9-CNTX-Pr1a; AltName: Full=Non-toxic venom protein PRTx16C0,gi|50401376|sp|P83893.1|TX16_PHORI,2e-16,75.5	0	0
L2863_T1/2_Tarantula_WB_fr4	U2 snRNP splicing factor small subunit [Ornithodoros parkeri],gi|149286928|gb|ABR23363.1|,1e-80, 250	0	0
L4497_T1/1_Tarantula_WB_fr3	U34-theraphotoxin-Cj1a,3e-04,29.6	0	0
L10393_T1/1_Tarantula_WB_fr3	Uncharacterized protein C17orf85-like protein [Harpegnathos saltator],gi|307197538|gb|EFN78768.1|,6e-33, 137	0	0
L921_T1/2_Tarantula_WB_fr1	variable lymphocyte receptor A [Eptatretus burgeri],gi|284010573|dbj|BAI66766.1|,1e-11,67.0	0	0
L3829_T1/2_Tarantula_WB_fr1	variable lymphocyte receptor C [Lethenteron camtschaticum],gi|304269012|dbj|BAJ14958.1|,7e-16,82.8	0	0
L242_T1/3_Tarantula_V_fr3	Venom carbonic anhydrase	0	0
L1221_T1/1_Tarantula_V_fr1	Venom tyrosine-phophatase	0	0
L23374_T1/1_Tarantula_WB_fr3	wd-repeat protein [Aedes aegypti],gi|157130514|ref|XP_001661907.1|,0.0, 835	0	0
