# Supplementary material for: Characterisation of protein families in spider digestive fluids and their role in extra-oral digestion
Source: BMC Genomics. 2017 Aug 10;18:600. doi: 10.1186/s12864-017-3987-9 (PMC5553785; doi:10.1186/s12864-017-3987-9)
Supplement: Supplementary file 3 — Overview of quantities of proteins detected in both, venom and digestive fluid, for both study species, S. mimosarum and A. geniculata. (XLSX 12 kb) [file 12864_2017_3987_MOESM3_ESM.xlsx]

## Sheet: DF-Venom proteins
Shared proteins - digestive fluid and venom
	Stegodyphus mimosarum					Acanthoscurria geniculata
#	Accession No.	venom %	digestive fluid %		#	Accession No.	venom %	digestive fluid %
1	13489_denovo.path1.1_Ste				1	L1221_T1/1_Tarantula_V_fr1
2	1776_denovo.path1.1_Ste				2	L1232_T1/1_Tarantula_V_fr1
3	CUFF.13317.1_Ste				3	L1673_T4/8_Tarantula_WB_fr6
4	CUFF.13585.1_Ste				4	L1941_T1/1_Tarantula_S_fr3		5.3
5	CUFF.16633.1_Ste	17.5			5	L242_T1/3_Tarantula_V_fr3
6	CUFF.16977.1_Ste	0.1			6	L271_T1/1_Tarantula_WB_fr1
7	CUFF.17378.1_Ste	15.5			7	L4301_T1/1_Tarantula_V_fr2
8	CUFF.20836.1_Ste		2.3		8	L523_T1/1_Tarantula_S_fr4
9	CUFF.22104.1_Ste	2.6			9	L67_T1/2_Tarantula_V_fr5
10	CUFF.22410.1_Ste				10	L70_T1/1_Tarantula_V_fr2
11	CUFF.22805.1_Ste				11	L8127_T1/1_Tarantula_S_fr2
12	CUFF.23336.1_Ste		0.8				empty cells indicate that the
13	CUFF.23466.1_Ste		1.1				proteins were detected, but not
14	CUFF.25647.1_Ste		21				quantifiable
15	CUFF.25662.1_Ste		16.5
16	CUFF.26716.1_Ste		2.7
17	CUFF.28904.1_Ste
18	CUFF.30280.1_Ste
19	CUFF.31282.1_Ste
20	CUFF.31745.1_Ste
21	CUFF.32976.1_Ste
22	CUFF.32982.1_Ste
23	CUFF.33495.1_Ste	0.1
24	CUFF.33809.1_Ste
25	CUFF.35468.1_Ste		0.3
26	CUFF.37769.1_Ste
27	CUFF.37771.1_Ste		2.2
28	CUFF.37788.1_Ste
29	CUFF.38153.1_Ste		0.3
30	CUFF.38280.1_Ste	0.2	0.3
31	CUFF.38916.1_Ste
32	CUFF.38981.1_Ste
33	CUFF.41510.1_Ste		1.1
34	CUFF.41920.1_Ste
35	CUFF.4317.1_Ste		3.9
36	CUFF.43785.1_Ste	0.1
37	CUFF.44384.1_Ste		7
38	CUFF.45089.1_Ste
39	CUFF.45247.1_Ste	0.1
40	CUFF.45848.1_Ste		0.3
41	CUFF.46798.1_Ste
42	CUFF.49387.1_Ste		0.8
43	CUFF.49474.1_Ste
44	CUFF.50339.1_Ste
45	CUFF.50342.1_Ste
46	CUFF.50406.1_Ste	2
47	CUFF.50651.1_Ste
48	CUFF.52566.1_Ste
49	CUFF.52636.1_Ste		0.5
50	CUFF.53181.1_Ste
51	CUFF.53190.1_Ste
52	CUFF.5346.1_Ste	1.1
53	CUFF.5351.1_Ste
54	CUFF.53970.1_Ste		1.6
55	CUFF.54152.1_Ste		0.5
56	CUFF.5467.1_Ste
57	CUFF.5476.1_Ste	0.1
58	CUFF.5479.1_Ste	0.5
59	CUFF.5494.1_Ste	0.6
60	CUFF.54985.1_Ste	0.1
61	CUFF.56404.1_Ste	2.1
62	CUFF.56526.1_Ste	2.3
63	CUFF.5673.1_Ste	2.1
64	CUFF.56880.1_Ste	6.3
65	CUFF.5770.1_Ste
66	CUFF.5784.1_Ste		0.1
67	CUFF.58247.1_Ste
68	CUFF.58456.1_Ste		0.4
69	CUFF.59096.1_Ste
70	CUFF.59867.1_Ste	0.2
71	CUFF.62054.1_Ste	0.5
72	CUFF.62302.1_Ste	6.8
73	CUFF.62357.1_Ste
74	CUFF.62627.1_Ste	3.3
75	CUFF.63595.1_Ste	0.3
76	CUFF.66066.1_Ste
77	CUFF.66566.1_Ste	0.1	0.1
78	CUFF.6716.1_Ste
79	CUFF.67223.1_Ste		0.2
80	CUFF.67439.1_Ste
81	CUFF.68403.1_Ste	0.2
82	CUFF.69648.1_Ste
83	CUFF.70428.1_Ste
84	CUFF.7231.1_Ste
85	CUFF.72588.1_Ste
86	CUFF.7481.1_Ste	0.3
87	CUFF.75045.1_Ste		0.3
88	CUFF.7520.1_Ste		0.2
89	CUFF.76594.1_Ste
90	CUFF.76989.1_Ste		0.4
91	CUFF.77465.1_Ste		2.2
92	CUFF.77670.1_Ste		0.1
93	CUFF.78107.1_Ste	1.1
94	CUFF.78726.1_Ste
95	CUFF.79910.1_Ste	1
96	CUFF.80253.1_Ste	12.6
97	CUFF.80349.1_Ste	13.6
98	CUFF.80720.1_Ste
99	CUFF.8170.1_Ste
100	CUFF.9242.1_Ste
101	CUFF.9790.1_Ste
		empty cells indicate that the
		proteins were detected, but not
		quantifiable
